# Supplementary material for: Schlafen 12 Slows TNBC Tumor Growth, Induces Luminal Markers, and Predicts Favorable Survival
Source: Cancers (Basel). 2023 Jan 7;15(2):402. doi: 10.3390/cancers15020402 (PMC9856841; doi:10.3390/cancers15020402)
Supplement: Supplementary file 1 [file cancers-15-00402-s001.zip]

Archive with 17 entries (17 files):
- Supplemental Figure 1 (1).pdf
- Supplemental Figure 2 (1).pdf
- Supplemental Figure 3 (1).pdf
- Supplemental Figure 4 (1).pdf
- Supplemental Figure 5 (1).pdf
- Supplemental Figure 6 (1).pdf
- Supplemental Figure 7 (1).pdf
- Supplemental Figure 8 (1).pdf
- Supplemental Table S1.xlsx
- Supplemental Table S2.xlsx
- Supplemental Table S3.xlsx
- Supplemental Table S4 A,B.xlsx
- Supplemental Table S5.xlsx
- Supplemental Table S6 A,B.xlsx
- Supplemental Table S7 A,B.xlsx
- Supplemental Table S8.xlsx
- 102422- Supplemental Figures Captions.pdf
