# Supplementary material for: Schlafen 12 Slows TNBC Tumor Growth, Induces Luminal Markers, and Predicts Favorable Survival
Source: Cancers (Basel). 2023 Jan 7;15(2):402. doi: 10.3390/cancers15020402 (PMC9856841; doi:10.3390/cancers15020402)
Supplement: Supplementary file 1 [file cancers-15-00402-s001.zip › Supplemental Table S1.xlsx]

## Sheet: Table S1
Data: Survival Analysis
	# samples	Survival type	Reference
Data-1	251	Relapse free survival	Miller LD, Smeds J, George J, Vega VB et al. An expression signature for p53 status in human breast cancer predicts mutation status, transcriptional effects, and patient survival. Proc Natl Acad Sci U S A 2005 Sep 20;102(38):13550-5. PMID: 16141321
Data-2	352	Distant Metastasis-free survival	Heimes AS, Härtner F, Almstedt K, Krajnak S et al. Prognostic Significance of Interferon-γ and Its Signaling Pathway in Early Breast Cancer Depends on the Molecular Subtypes. Int J Mol Sci 2020 Sep 29;21(19). PMID: 33003293
Data-3	266	Distant Metastasis-free survival	Sabatier R, Finetti P, Cervera N, Lambaudie E et al. A gene expression signature identifies two prognostic subgroups of basal breast cancer. Breast Cancer Res Treat 2011 Apr;126(2):407-20. PMID: 20490655
Data-4	357	Distant Metastasis-free survival	Sabatier R, Finetti P, Adelaide J, Guille A et al. Down-regulation of ECRG4, a candidate tumor suppressor gene, in human breast cancer. PLoS One2011;6(11):e27656. PMID: 22110708
Data: Race			TCGA
Data-1	1094		GSE20194	Popovici V, Chen W, Gallas BG, Hatzis C et al. Effect of training-sample size and classification difficulty on the accuracy of genomic predictors. Breast Cancer Res 2010;12(1):R5. PMID: 20064235
Data-2	278
