# Supplementary material for: Schlafen 12 Slows TNBC Tumor Growth, Induces Luminal Markers, and Predicts Favorable Survival
Source: Cancers (Basel). 2023 Jan 7;15(2):402. doi: 10.3390/cancers15020402 (PMC9856841; doi:10.3390/cancers15020402)
Supplement: Supplementary file 1 [file cancers-15-00402-s001.zip › Supplemental Table S2.xlsx]

## Sheet: Table S2
Table S2: Global Gene Expression Analysis of Human Genes with p < 0.05
Gene Symbol	p.value
OSGEP	3.0484e-07
SELENOF	4.4354e-07
PPL	5.5338e-07
MAGEA3	5.5509e-07
AMFR	1.1996e-06
SERPINB9	1.2983e-06
ARL16	1.3101e-06
GDI2	1.5503e-06
PLCB2	2.2217e-06
FKBP10	4.9509e-06
UBXN11	6.7803e-06
TXLNA	9.9841e-06
MT-TP	1.0138e-05
C1orf52	1.2616e-05
TAF1C	1.4219e-05
UBTD2	1.7787e-05
HACD3	1.7835e-05
DRAM1	1.8152e-05
ATP1B1	2.1543e-05
ACD	2.5157e-05
METTL17	2.6477e-05
MAGEA6	2.671e-05
CALHM2	2.8085e-05
SH3PXD2B	2.8486e-05
RTL6	2.8744e-05
LOC101927727	3.0342e-05
HYI	3.1108e-05
ZNHIT6	3.1639e-05
DDAH1	3.3294e-05
POLR2C	3.7946e-05
SEC23A	4.597e-05
OXA1L	4.9383e-05
NUDT21	5.3211e-05
NKX2-1	5.4819e-05
AMPD2	5.837e-05
SAMM50	5.939e-05
PRAF2	5.9448e-05
TOX4	6.0763e-05
OBSL1	6.643e-05
CD96	7.1435e-05
CHMP1A	7.2342e-05
RPS19BP1	7.7654e-05
TERF2IP	7.9072e-05
ZC3H18	7.9698e-05
DAP	8.5368e-05
RASD1	8.8641e-05
HAUS4	9.0605e-05
BCAS2	9.2478e-05
RNF31	0.00010104
P3H4	0.00010185
MON1B	0.00010191
AAMP	0.00010334
ACADM	0.00010846
ROBO3	0.00011286
ACO1	0.0001131
NOP9	0.00011873
C14orf119	0.00012396
DNPH1	0.00013369
APOC1	0.00013593
LINC00839	0.00013904
XRCC6	0.00014168
PDLIM5	0.00014588
NPM1	0.00014847
CHSY1	0.00015013
AP1G2	0.00015889
RRAGC	0.00015991
ANAPC11	0.00016435
VAV2	0.00016578
SUSD5	0.00016614
HNRNPC	0.00016808
GPR68	0.00017509
DCAF11	0.00018224
ATP8B2	0.00018294
ANKRD11	0.00019047
PSMB7	0.00019049
PRMT5	0.00020541
MCOLN2	0.00020686
CCNB1IP1	0.00020723
H1-0	0.0002105
PCBP4	0.00022004
RTRAF	0.00022431
C1orf198	0.00022468
FKBP3	0.00022584
CANX	0.00022806
NKX2-5	0.00023033
THOC3	0.00023444
GCSH	0.00023516
CAVIN2	0.00023665
URM1	0.00023697
TBL1X	0.0002413
ADGRL2	0.00024169
SUB1	0.00024837
FGF5	0.00025127
SREBF2	0.00025655
EAPP	0.00025788
FNBP4	0.00026185
C9orf78	0.00026477
NQO1	0.00026704
PPID	0.00026874
IMMT	0.00026876
LOC105371414	0.00027088
HUWE1	0.00027299
SEPTIN2	0.00028125
KATNB1	0.0002813
NUDT15	0.00028379
CFAP20	0.00028511
CNIH1	0.00029096
UQCRC1	0.00029268
NHP2	0.00029641
ACO2	0.00031907
ALDH18A1	0.00032581
FERMT2	0.00033016
RAB2B	0.00033284
PEF1	0.00033529
BCL10	0.000346
ADAM8	0.00034703
ST13	0.00034954
NUP160	0.00035027
DIPK1A	0.00035705
WDR5	0.00036413
HM13	0.00036597
SCMH1	0.00037853
TOB2	0.00037963
OASL	0.00037973
DOK4	0.00038076
KARS1	0.00038235
FZD8	0.00038747
ASB1	0.00038801
TM4SF18	0.00039091
RRAD	0.00039747
PDIA6	0.00039796
RBM38	0.00040554
GLRX	0.00040753
SPRYD3	0.00041183
KLHL5	0.00041419
PSKH1	0.00042542
LAPTM5	0.00042638
TWNK	0.0004281
TOMM7	0.00042947
HYOU1	0.0004304
SIL1	0.0004447
GMPR2	0.00044725
ADSL	0.000455
GOT2	0.0004571
ATIC	0.00046301
PRMT6	0.00046678
RABGGTB	0.00047808
POMGNT1	0.00047936
SRGN	0.00048163
HMGCS1	0.00048286
TMEM222	0.00048695
TES	0.00048768
LDHB	0.00048812
APEX1	0.00049289
AHR	0.00049309
ILRUN	0.00049347
UQCRC2	0.00049349
DCBLD1	0.00050574
FGFR1	0.00050576
ATXN10	0.00050735
MVD	0.00050811
SNX6	0.0005139
DELE1	0.00051601
SCFD1	0.00051768
ATP5PB	0.00051902
ENKD1	0.00052586
PSMB5	0.00054143
PSMA6	0.0005449
NSUN2	0.00054705
TNFSF12	0.00056145
NIPSNAP1	0.00056209
PIMREG	0.00056739
DHX38	0.00058573
GMFG	0.0005914
CYB5B	0.00059293
AP3D1	0.00059605
CBY1	0.00060974
FDPS	0.0006137
SLC17A9	0.00061434
MKRN1	0.00062529
NMU	0.00064546
USP10	0.0006496
GNG11	0.00065712
ARHGAP27P1-BPTFP1-KPNA2P3	0.00066165
COMT	0.00066253
SDF2L1	0.00066565
GLE1	0.00067184
GPRIN1	0.00067423
EPDR1	0.00067616
CD47	0.00067769
SSNA1	0.00067889
CSAG3	0.00068326
TTC38	0.00069265
SBF1	0.0006981
CACNA2D4	0.00071696
NFE4	0.0007252
TMEM158	0.00073062
SARS1	0.00073625
AARS1	0.00073838
NEDD8	0.00074461
PPDPF	0.0007489
UBE2D1	0.00075162
CDK16	0.0007519
GTF2B	0.00075838
SPRY4	0.00077751
KIAA0895L	0.00077876
CMTM3	0.00078774
RPF1	0.00079272
HLA-K	0.00079386
PSMG3	0.00080142
TRAP1	0.00080718
FHOD1	0.00081539
PXDN	0.0008322
CD44	0.00083924
SELENON	0.00084053
SPATA20	0.00084384
H2BC4	0.00085078
DAD1	0.00086842
FDFT1	0.00087347
PYGL	0.00087529
USB1	0.00088607
ZFAND3	0.00088657
IST1	0.0008866
PREP	0.00089574
MBIP	0.00089656
RASSF7	0.00089825
STIM1	0.00089964
CCDC102A	0.00090576
ERO1A	0.00092337
GAS6	0.00094204
PGF	0.00094964
MANBAL	0.00095268
VPS35	0.00095323
TMEM97	0.00095719
B4GALNT3	0.00095993
TAX1BP1	0.00098027
LASP1	0.00098044
CNOT1	0.00099783
DPH5	0.0010006
SERINC2	0.0010039
SNORD83A	0.0010045
PARP1	0.0010049
XRCC5	0.0010116
COPG1	0.0010282
SPTSSA	0.0010384
VDAC1	0.001039
PTPRK	0.0010702
SNU13	0.001074
MINPP1	0.0010779
COPA	0.0010838
DNMBP	0.0010954
EMC8	0.0011123
SURF1	0.0011296
RASA1	0.0011357
PLCB3	0.0011359
HS2ST1	0.0011374
TM4SF19	0.001142
SHC1	0.001145
FNBP1L	0.0011473
ZCCHC14	0.0011618
SIKE1	0.0011687
POLDIP3	0.0011763
KCTD14	0.0011944
TP53I3	0.001223
PRKACB	0.0012243
PATZ1	0.0012367
NSFL1C	0.0012411
MRPL1	0.0012468
CNPY3	0.0012509
KRT19	0.0012541
ITM2C	0.0012617
NDUFS3	0.0012652
IDH1	0.0012721
CTSC	0.0013105
CCN1	0.0013173
MED16	0.0013209
SUPT16H	0.0013347
AP1M2	0.0013555
DUSP6	0.0013808
COMMD7	0.0013864
MRPL52	0.0013918
SIRT7	0.0013967
PIP4P1	0.001437
ANKRD9	0.0014409
ADGRE5	0.001445
DPM2	0.0014518
SUPT6H	0.0014577
OGFOD1	0.0014651
FUT8	0.0014656
MYL6B	0.0014848
LAMP1	0.0014878
CCT2	0.0015044
MARK3	0.0015052
IDS	0.0015483
PIEZO1	0.0015531
ISOC1	0.0015608
CPNE1	0.0015681
SET	0.0015725
PTK6	0.0015803
NRBP2	0.0015878
ILF2	0.0015926
CTSZ	0.0016058
PGAM1	0.0016079
CSNK1G2	0.0016188
WDR3	0.0016425
MRPL44	0.0016583
COX4I1	0.0016603
SNX7	0.0016651
IL32	0.0016835
NOB1	0.0016836
SFTA1P	0.0016912
SF3B3	0.0017137
CHPF	0.0017339
IARS2	0.0017369
SORD	0.0017636
NOLC1	0.0017784
FADS2	0.0017853
CFL2	0.0018182
TM9SF4	0.0018245
MARVELD1	0.0018264
GLMN	0.001832
POFUT1	0.0018422
RPE	0.0018446
ZSCAN18	0.0018593
ZNF528-AS1	0.0018644
TOMM20	0.0018665
BEX3	0.0018708
LRP10	0.0019229
DNAJA2	0.0019393
HMGB3	0.0019507
HSBP1	0.001963
LMAN2	0.0019817
ESD	0.0019845
SMAD1	0.0019898
GRK6	0.0019932
SH3PXD2A	0.001995
LPIN2	0.002003
AP2S1	0.0020035
TMX1	0.0020082
ENPP1	0.0020154
E2F4	0.0020157
UBA3	0.0020268
NME4	0.0020543
TCF25	0.0020655
HSDL1	0.0020918
HNRNPA1	0.0020934
SHMT2	0.0021019
LTB4R2	0.0021045
MPHOSPH6	0.002123
DR1	0.0021278
FRG1JP	0.0021346
NRAS	0.0021372
SOD3	0.002138
TTLL12	0.002139
PAPSS2	0.0021428
PLEKHG4	0.0021453
HSPA9	0.0021547
NFKBIL1	0.0021651
MAGEF1	0.0021963
SLC2A4RG	0.0021981
PCK2	0.0022049
MAGEC1	0.0022131
TRAPPC6B	0.0022198
PTPRA	0.0022244
HARS1	0.0022292
ECD	0.0022329
TOR1B	0.0022349
FKBP4	0.0022475
GFPT2	0.0022476
PPRC1	0.0022573
EEF1B2	0.002296
TIMM17A	0.002304
RPSAP47	0.0023205
TTYH3	0.0023271
ANP32A	0.0023315
DBN1	0.0023497
SLC35D2	0.0023509
RPSAP58	0.0023781
STEAP3	0.0023859
TMED7	0.0023869
HK1	0.0024216
GPT2	0.0024261
CIAPIN1	0.0024299
KRCC1	0.0024414
NUP210	0.0024628
MTHFD2	0.0024664
CBFB	0.0024759
HERPUD1	0.0024767
ATP6V0B	0.0024866
ARAF	0.0024998
CSGALNACT2	0.0025413
PNO1	0.0025608
CUEDC1	0.00257
SIVA1	0.00261
PTBP1	0.0026326
ACAT2	0.0026663
CELSR1	0.002667
CD2AP	0.0026715
VIM	0.0026829
HSD17B12	0.0026847
TOMM22	0.0027443
ARL8B	0.0027509
KRT8	0.0027512
RBM8A	0.002772
FEZ2	0.0027762
TUBA4A	0.002785
ARRDC1-AS1	0.0028039
ZC3H7B	0.0028076
RPL5	0.0028183
UTP4	0.0028193
ZFAND5	0.0028328
CCT5	0.0028439
CSNK2B	0.0028529
TYW3	0.002861
LINC02241	0.0028636
DYNC2I2	0.0028774
TSPAN17	0.0028961
H4C9	0.0029176
DNPEP	0.0029389
HSPH1	0.0029392
USP39	0.0029717
MBTPS1	0.0029963
GMFB	0.0030156
R3HDM4	0.0030253
TSPAN15	0.0030319
DPY19L1	0.0030404
PIP5K1A	0.0030535
CCT7	0.0030862
F13A1	0.003122
ANXA3	0.0031234
CRTAP	0.0031311
BCL2L2	0.0031496
KYAT3	0.0031509
SUCLG1	0.0031611
BOD1	0.0031637
IFI27L2	0.0031954
PSME3IP1	0.0032047
CDC25B	0.0032133
RRAS	0.0032213
PXN	0.0032288
SZRD1	0.0032319
SPG21	0.0032429
IDI1	0.0032557
CHD8	0.0032699
TCTN3	0.0033072
EFNB2	0.0033457
KIFC3	0.0033579
TMEM250	0.0033767
TINF2	0.0033848
F2RL1	0.0033918
PRMT1	0.0034099
GINS2	0.0034201
ATP6V1G1	0.0034417
DHCR7	0.0034945
EPB41L2	0.0035211
HNRNPUL1	0.0035836
PTPA	0.0035858
NGDN	0.0035981
WDR18	0.0036344
TARS1	0.0036579
FSTL1	0.003659
LRRC20	0.0037048
STX4	0.0037084
SPANXD	0.0037487
TXN2	0.0037757
TXNIP	0.0037842
CCT3	0.003793
PPP1CA	0.0038029
SRF	0.0038138
MSMO1	0.0038217
MANCR	0.0038323
KLF6	0.0038443
UBE2H	0.0038716
SLC7A5	0.0039012
TM4SF1	0.0039114
PARL	0.003928
DUSP7	0.0039341
MAP3K3	0.0039495
MRPL39	0.003954
MPP4	0.0039814
PRTFDC1	0.0039877
ABCD3	0.0039992
B4GALT2	0.0040044
EIF4H	0.0040049
GPX1	0.0040284
MAP4	0.0040525
NUTF2	0.0040687
COPS8	0.0040878
CTBS	0.0041304
PLAAT4	0.0041574
DYNLT3	0.0041857
HSPA13	0.0041919
APRT	0.0042037
SLC25A24	0.0042226
FAM102A	0.0042799
NRDC	0.0042864
CD99L2	0.0042921
ERLEC1	0.0042968
PLOD2	0.0043213
TRIM47	0.0043308
MOB3A	0.004332
DVL1	0.0043338
SDF4	0.0044161
ZFP36L2	0.004422
SYNGR2	0.0044325
RNF19A	0.0044551
LAMTOR5	0.0044786
CLINT1	0.0044982
UBE2E3	0.0045292
FAF2	0.0045728
MRPS18B	0.0045775
HSPA8	0.0046025
PEX19	0.0046215
PNP	0.0046379
BTBD2	0.004659
TUFM	0.0046689
TFAM	0.0046839
LY6K	0.0046898
CYP4F60P	0.0046994
NPLOC4	0.0047122
RSL1D1	0.0047385
LENG8	0.0047445
CCDC9B	0.0047782
EHD2	0.0048499
SNAPC1	0.0048532
CALB2	0.004875
OTUD5	0.0049093
CTNNBIP1	0.0049196
SFXN1	0.0050117
TSTD1	0.0050316
CDC16	0.0050914
RPL4	0.0051601
AHCYL1	0.0051793
SNORD94	0.0051971
USP9X	0.0052291
MED4	0.0052799
ECPAS	0.0053771
PORCN	0.0054233
CLSTN1	0.0054247
NOP16	0.0054271
HDLBP	0.005447
TMA16	0.005451
RPL26L1	0.0054512
LANCL1	0.0054526
COTL1	0.0054649
ZNF622	0.0055068
HES4	0.0055448
TWF1	0.0055554
TRADD	0.0056053
RFWD3	0.0056204
ATF6B	0.0056208
TRABD	0.0056221
SRP54	0.0056321
FAM174A	0.0056376
VEGFB	0.0056503
ADAM15	0.0056623
CDCA7L	0.0057275
MLKL	0.005729
GLUL	0.0057617
MRPL3	0.0057869
RACK1	0.0058581
FAM136A	0.0058813
RPL36AL	0.0058944
VDAC2	0.0059124
CHTF8	0.0059215
CHD1L	0.0059228
RPS2P5	0.005925
HSPA4	0.0060081
PKN2	0.0060365
SNRPGP10	0.0060576
CFDP1	0.0060666
PDCD11	0.0060759
DDB1	0.006079
MARCHF4	0.0061413
LPCAT1	0.0061789
SEC24C	0.0062307
FSCN1	0.0062615
TMEM9B	0.0063044
ACTN4	0.0063272
IMP3	0.0063524
STX10	0.0063614
RRP12	0.0064159
SCD	0.0064255
ABHD12	0.0064352
VPS4B	0.006452
MAPK1IP1L	0.0064722
CRYZ	0.0064755
MYADM	0.0064761
GNG5	0.0065394
NUS1P1	0.0066348
DUS1L	0.0066636
CYBA	0.0066983
CLDN7	0.0067891
CCT4	0.0068005
EMP3	0.0068302
TRAF1	0.0068334
RPL13AP20	0.0068366
CAPZA1	0.0068597
NCEH1	0.0068971
PRELID1	0.0070193
ELOVL5	0.0070608
BTBD1	0.0070866
LMAN1	0.0071286
AFAP1-AS1	0.0071567
ADO	0.0072057
HNRNPA0	0.0072194
STARD3NL	0.0072531
ARFIP2	0.0073041
KIAA2013	0.0073245
KCNN4	0.0073487
AHNAK2	0.00737
TMEM203	0.0075396
ACIN1	0.0075446
BTG3	0.0075528
EMC9	0.0076442
SRSF4	0.0076923
CLEC2B	0.0077135
FKBP9	0.0077414
TP53	0.0077446
COX7B2	0.0077571
SLC27A4	0.0077754
ARMCX2	0.0077852
FBP1	0.0077947
TPT1	0.0078521
IMPA1	0.0078848
CENPX	0.0078991
SLC35B3	0.0079151
DYNC1LI2	0.0079164
SEZ6L2	0.0079222
SLCO4A1-AS1	0.0080211
TMEM115	0.0081438
HECTD1	0.0081673
MIR570	0.0081911
FOXA2	0.0081978
RNF187	0.0082169
TEAD4	0.0082455
ETV5	0.0082567
MTMR11	0.0082599
C19orf33	0.0083069
HSPD1	0.0083168
SLC29A1	0.0084265
FMNL1	0.0084436
FADS1	0.0084906
APOBEC3C	0.0084955
NDRG3	0.0085294
SLC35B2	0.0085512
GJB2	0.0085531
PLPP4	0.0086267
FKBP1A	0.0086452
CANT1	0.0087519
TLE5	0.0088002
CDKN3	0.0088738
NIP7	0.0089214
AKAP12	0.0089306
CIAO2B	0.008998
DPM3	0.0090012
MLF2	0.0091183
TMEM230	0.009138
B3GAT3	0.0091723
CDC37	0.0091767
CHMP2A	0.0092826
SERPINB6	0.0093
FBXL5	0.0094003
DCTD	0.0094103
CENPM	0.009558
PSAT1	0.0095804
CBX6	0.0095915
NPDC1	0.0096598
INSIG1	0.0096651
ELK3	0.009673
RPL41P1	0.0096781
BMS1	0.0097079
TMEM43	0.0097362
CDKN2AIPNL	0.009744
PPIB	0.0097524
MYO10	0.0097645
IGFBP1	0.0097921
ACSL3	0.0098074
NDUFB8	0.0098547
ALCAM	0.009973
MAMDC2	0.0099891
OSBPL3	0.010086
ATP5PF	0.010135
ATP6V0E1	0.010155
MMP24OS	0.010175
TUBB4B	0.010187
TMEM59	0.010256
POLR2E	0.010257
NACA	0.01026
YARS2	0.010286
FXYD5	0.010377
COPS9	0.010404
LUC7L2	0.010409
CSF1	0.010523
NCL	0.010523
ELOVL1	0.010629
PRPF8	0.010645
TM7SF3	0.010681
MCM2	0.010695
MYH9	0.010734
SNHG7	0.010748
WNT9A	0.010755
PHLDA2	0.010782
DERA	0.010786
HARS2	0.010808
POLE3	0.010841
ZMYND19	0.010858
NXPH4	0.01086
MIR621	0.010867
IL17RE	0.010959
ANXA8	0.011122
CDCA7	0.01116
EIF3L	0.011228
MRPL14	0.011273
ALDOC	0.01131
BRI3	0.011354
UNC13D	0.011364
SEPHS1	0.011423
EMC10	0.011436
PCNP	0.01153
SRRT	0.011551
RPA1	0.011554
PSME2	0.011558
BRD8	0.011647
SPRED2	0.011649
ALDH1B1	0.011726
LDAF1	0.011726
RNF24	0.011803
POLR1E	0.011834
MICAL2	0.011921
TPI1	0.011943
DSTN	0.011997
HIGD2A	0.012003
PHB2	0.012107
PYCR2	0.012122
CYSTM1	0.012146
OSBPL9	0.012165
MTCH2	0.012258
MALAT1	0.012263
PTPN22	0.012313
NAT10	0.012375
MIR23AHG	0.012376
ATF4	0.012395
TNFRSF21	0.012462
Y_RNA	0.012479
CRAT	0.012481
HMGN5	0.012489
CKLF	0.012493
RNF126	0.012509
PIGU	0.012529
RNPEP	0.012535
C12orf75	0.012568
HMG20B	0.012576
MFSD14A	0.012649
ZBTB4	0.012733
RPS24	0.012799
COL5A1	0.012834
KIF20A	0.012845
DUSP10	0.012854
SH2D2A	0.012924
FH	0.012991
RRBP1	0.013032
AXL	0.013164
ELF1	0.013198
IGSF3	0.013378
VASP	0.013416
SYDE1	0.01345
CD82	0.013468
OAT	0.013495
FBXO33	0.013542
BMP1	0.013713
UBA1	0.013741
SNORA73B	0.013742
CCT8	0.014029
PAICS	0.014043
KHNYN	0.014094
DHCR24	0.014168
GJA1	0.014235
THAP11	0.014236
LRRC61	0.014291
EMC7	0.014337
DNAJC8	0.014502
MLEC	0.014555
MAP2K1	0.014569
SF3B4	0.014622
TIMP1	0.014645
RCE1	0.014826
RPL3	0.014938
DYNLRB1	0.014959
USP22	0.015007
BTBD6	0.015112
PPIAP22	0.015125
SEC11A	0.015295
TFPI2	0.015341
PSMD7	0.015437
TAF13	0.015443
CERK	0.015449
NDUFS6	0.015452
RPS29	0.015452
GNPNAT1	0.015459
TMED9	0.015609
LYPLA2	0.015642
POLR2A	0.015642
VPS29	0.01566
ENTPD6	0.015671
FLNB	0.015722
SLC9A3R1	0.01574
MRPS10	0.015889
AGAP2-AS1	0.016193
MMP14	0.016222
RUFY1	0.016285
TRPC4AP	0.016304
UBA7	0.016401
PIH1D1	0.016421
CDCP1	0.016509
CDK2AP2	0.016531
SNORA11F	0.01655
MAP1LC3B	0.016645
DCTPP1	0.01665
ARRDC1	0.016708
MRPL32	0.016737
MRPL51	0.016808
TFCP2L1	0.016844
UXT	0.016983
CYB5R3	0.017023
MCRIP1	0.017222
TRIP6	0.017315
ARL6IP1	0.017335
PFDN1	0.017408
TMED5	0.017433
ATP5IF1	0.017501
LTB4R	0.01752
GLT8D1	0.01756
SHCBP1	0.017694
SH3GLB1	0.017721
SLFN12	0.017728
PBX2	0.01779
RAB14	0.017948
ZBED5-AS1	0.017951
SH3GLB2	0.018317
NFKBIE	0.018462
PSME1	0.018496
KIAA0100	0.018523
CISD2	0.018532
PHF5A	0.018619
HMGN3	0.018685
GAA	0.018879
SUN1	0.018932
ATP5MK	0.01899
ANKRD10	0.019029
ADD1	0.019041
STK25	0.01923
RANGAP1	0.019267
FRMD6	0.019317
RPS7	0.019359
TCEAL8	0.019517
CHCHD2	0.019674
ITGB4	0.019727
TNFSF10	0.01973
PLK3	0.019813
GHITM	0.019838
IFITM2	0.019908
TMEM141	0.019941
PUM2	0.019956
ST6GALNAC6	0.019974
SPRY2	0.019974
GPSM3	0.020165
PPM1G	0.020191
MMS19	0.020223
PTMA	0.020223
HK2	0.020245
NRM	0.020341
MTCH1	0.020384
PFDN6	0.020464
DUT	0.020616
STAU1	0.020624
PHB1	0.020662
KIAA1522	0.020724
B4GALT1	0.020749
CNOT8	0.020751
GAMT	0.020762
ZBTB22	0.020868
NFE2L3	0.020875
LINC01605	0.020901
AFAP1	0.020939
CLPTM1L	0.021016
MFSD10	0.021023
HRAS	0.021101
RPLP1	0.021127
MTX2	0.021137
S100A6	0.021393
DDX41	0.02146
SMG5	0.021593
PLEKHM2	0.021633
MRC2	0.021868
NR2F1	0.022
RND3	0.022049
NCOR2	0.022051
YWHAG	0.022105
CHD3	0.022143
MEPCE	0.02224
IGSF8	0.022276
KDM2A	0.022291
WASF2	0.022376
RHPN1	0.022403
SVIL	0.022475
CAV1	0.022558
TAPBP	0.022723
HRH1	0.022773
PDIA4	0.02292
FRG1	0.02294
NAXE	0.023125
PSMA3	0.023164
FBXW11	0.023262
GTPBP2	0.023447
TSR3	0.023513
RNF167	0.023654
CHST11	0.023868
NPC1	0.024057
CAV2	0.02409
RPL13	0.02414
USF2	0.024171
RPS26	0.024258
RPL21	0.024372
PRDX6	0.024389
HMGCR	0.024639
TFPI	0.024655
CAPZB	0.024805
TOR4A	0.024813
TUBG1	0.024916
CCNL2	0.024953
SAE1	0.025162
PNMA8A	0.02518
ZNF76	0.025282
RALA	0.025319
HSPA1A	0.025414
DDRGK1	0.025434
KLF16	0.025471
FN3KRP	0.025473
PSMD2	0.025613
WDR13	0.025678
ICMT	0.025724
MSH2	0.025757
SURF2	0.025885
RN7SL3	0.025892
H2BC5	0.02595
TMEM205	0.026005
PDCD6IP	0.026111
PTP4A2	0.026126
MYC	0.026198
C6orf136	0.026223
RALB	0.026317
FAM241B	0.026387
TNFRSF12A	0.02641
BASP1	0.026444
LAGE3	0.026539
ZC3HAV1	0.026601
ZWINT	0.026608
SSR3	0.026717
NELFB	0.026797
ZDHHC12-DT	0.026845
PLK2	0.026932
EMC4	0.02702
COL7A1	0.027173
C11orf58	0.027187
CXCL8	0.027227
KDELR2	0.027269
SNHG5	0.027474
STRAP	0.027524
APOBEC3B	0.027541
ACAP3	0.027555
SINHCAF	0.027563
SMC1A	0.027578
RPS2	0.027648
NIBAN2	0.027682
WWTR1	0.02774
TMEM63B	0.027872
TM9SF2	0.028066
TMEM245	0.028073
LRP11	0.028077
MIF	0.028082
SH3BGRL3	0.028134
KHDRBS1	0.028146
TMEM50A	0.028236
ELK1	0.028312
MRPS34	0.02837
RPL38	0.028418
SNORD63B	0.02847
TMA7	0.028478
ARF3	0.02848
PEX6	0.028489
RPS13	0.028632
STX3	0.028803
HMOX1	0.02883
EIF3K	0.029013
ABCC3	0.029263
P4HB	0.029438
SLC39A1	0.029495
VAMP2	0.029556
RFC3	0.029597
CPTP	0.029702
NSMF	0.029797
NDUFS2	0.029852
UBE2Z	0.029884
ROBO4	0.029973
DDAH2	0.029983
AOPEP	0.030089
TRAPPC3	0.030124
CRIM1	0.030507
PODXL	0.030594
SSU72	0.030672
C1QBP	0.030715
NFE2L1	0.030774
CACYBP	0.030797
SSR2	0.030803
SLX9	0.030872
S100A4	0.031108
LTBP1	0.031174
PFKL	0.031218
SMIM29	0.03127
NFKBIA	0.031389
SSRP1	0.031392
RAC1	0.032095
ROMO1	0.03212
RAB5A	0.032122
GAS5	0.032132
MRPL2	0.032404
THEM6	0.032407
ABLIM1	0.032541
CHMP4B	0.032793
TNNT1	0.032879
RSL24D1	0.032963
CTSA	0.033242
FTL	0.033446
BAZ1A	0.033603
TBC1D9B	0.033629
MET	0.033637
RPL41	0.033801
STX1A	0.033808
ITPR3	0.033933
SUN2	0.033982
PRKAR1A	0.033991
RPS3	0.033996
ARHGAP27	0.034134
MEA1	0.034168
LRRC8A	0.034245
SEMA3C	0.034307
GAPDH	0.034351
CEP170B	0.034384
VSTM2L	0.034627
AHNAK	0.034676
LINC01116	0.03468
YIPF3	0.034718
ARF4	0.03475
MFAP2	0.034787
NDUFA2	0.035187
OLA1	0.035195
RPS15A	0.035229
CENPN	0.035386
MAPKAP1	0.035418
PRNP	0.035938
EIF3G	0.035956
FCGRT	0.036231
SLC37A2	0.036376
ABRACL	0.036571
PPP2R5D	0.036596
PPA1	0.036788
VCL	0.036821
KAT5	0.036861
ATP6V1F	0.037033
SNW1	0.037044
STK38	0.037044
C6orf226	0.037121
SLC9A3R2	0.037174
HBEGF	0.037352
MIR221	0.037401
EEF1A2	0.037475
CTSD	0.037499
HP1BP3	0.037724
AHCY	0.037755
SRSF7	0.037774
FASN	0.038064
H2BC12	0.038069
GALE	0.038088
EIF5	0.038437
FTSJ1	0.038613
SPR	0.038645
AFAP1L2	0.038656
CTNNAL1	0.038686
NAA50	0.038959
GLS	0.039028
CAVIN1	0.039098
EXOSC10	0.039171
XBP1	0.039233
TAF9	0.039318
ANP32E	0.039367
PPP1R13L	0.039428
RPS3A	0.039813
KLHL21	0.039864
CCND3	0.039958
SAT2	0.040018
PES1	0.040034
PMP22	0.040513
SOD1	0.04057
TFE3	0.040648
OAF	0.040878
SCAND1	0.041045
EIF3H	0.041313
PDGFB	0.041458
ARPC5L	0.041515
ADPRS	0.041545
C6orf89	0.041627
FAM162A	0.041747
ARHGDIA	0.041841
ADORA2B	0.042082
TYMP	0.042308
SEC61A1	0.042594
RPS9	0.042725
SPSB1	0.042759
MINK1	0.04276
RHEB	0.04286
CMTM7	0.043108
SNORD14E	0.043203
SYPL1	0.043293
SELENOS	0.04332
AREG	0.043383
DUSP5	0.043505
DDX21	0.043536
C6orf62	0.04363
C1orf43	0.0439
SRSF11	0.043922
CENPB	0.043987
RPS17	0.044142
DCBLD2	0.044155
MYL12B	0.044473
CTDNEP1	0.044523
GORASP2	0.044596
FUCA1	0.04471
SNRPA	0.044821
SNORA66	0.044847
DPP9	0.044876
CCDC22	0.044902
ERGIC3	0.044986
TRIP12	0.045098
H2AC6	0.04516
PLS3	0.045169
RPP21	0.045257
MAST2	0.045304
RRM2	0.045329
NPM3	0.045339
ARHGAP18	0.045421
LEMD2	0.045669
FAM3C	0.04569
UBQLN4	0.045741
MIS18BP1	0.04581
KIAA1191	0.045843
ACSL4	0.045863
EBP	0.046128
RPS4X	0.046156
RAB11B	0.046197
FAM43A	0.046231
EZR	0.046313
PRAG1	0.046356
EIF2S3	0.046395
PRPF19	0.046778
H1-2	0.047114
APMAP	0.047359
TKT	0.047379
NEAT1	0.047982
LARP1	0.048004
GATD1	0.04815
DPP7	0.048292
EIF6	0.048401
CSDE1	0.048622
GTPBP4	0.048828
TINAGL1	0.04892
PC	0.048931
CDKN1A	0.04896
PPP1R18	0.049024
CIRBP	0.049049
ME3	0.04934
ATP6V1E1	0.049571
