# Supplementary material for: Schlafen 12 Slows TNBC Tumor Growth, Induces Luminal Markers, and Predicts Favorable Survival
Source: Cancers (Basel). 2023 Jan 7;15(2):402. doi: 10.3390/cancers15020402 (PMC9856841; doi:10.3390/cancers15020402)
Supplement: Supplementary file 1 [file cancers-15-00402-s001.zip › Supplemental Table S3.xlsx]

## Sheet: Table S3
Table S3: Global Gene Expression Analysis of Human Genes with p < 0.05 and FC >2 and FC < 0.5, and genes with FC > 4 fold
Gene.Symbol	FC_RvsC	log2(FC_RvsC)	raw.pval
NKX2-1	0.00342103	-8.1914	5.48e-05
SPANXD	0.00660546	-7.2421	0.0037487
CYP4F60P	0.00712149	-7.1336	0.0046994
LINC00839	0.00852007	-6.8749	0.00013904
MAGEA3	0.0088269	-6.8239	5.55e-07
CACNA2D4	0.00951022	-6.7163	0.00071696
NKX2-5	0.00963298	-6.6978	0.00023033
MAGEA6	0.0113956	-6.4554	2.67e-05
CD96	0.0119422	-6.3878	7.14e-05
LOC101927727	0.012222	-6.3544	3.03e-05
NXPH4	0.0140865	-6.1495	0.01086
F13A1	0.0229016	-5.4484	0.003122
LY6K	0.0282869	-5.1437	0.0046898
FKBP10	0.0327247	-4.9335	4.95e-06
PLCB2	0.0394555	-4.6636	2.22e-06
SUSD5	0.0455477	-4.4565	0.00016614
CSAG3	0.0505919	-4.3049	0.00068326
MPP4	0.0524191	-4.2538	0.0039814
LINC02241	0.0601359	-4.0556	0.0028636
NFE4	0.07347	-3.7667	0.0007252
EEF1A2	0.0742997	-3.7505	0.037475
TM4SF18	0.0888257	-3.4929	0.00039091
SMAD1	0.0959417	-3.3818	0.0019898
APOC1	0.0984543	-3.3445	0.00013593
RASD1	0.0991473	-3.3343	8.86e-05
SLCO4A1-AS1	0.107429	-3.2185	0.0080211
MAGEC1	0.1079	-3.2122	0.0022131
GMFG	0.108823	-3.1999	0.0005914
FZD8	0.110813	-3.1738	0.00038747
B4GALNT3	0.110819	-3.1737	0.00095993
CAVIN2	0.118497	-3.0771	0.00023665
LAPTM5	0.127484	-2.9716	0.00042638
SH3PXD2B	0.131546	-2.9264	2.85e-05
MCOLN2	0.141762	-2.8185	0.00020686
FGF5	0.155853	-2.6818	0.00025127
CLEC2B	0.160056	-2.6433	0.0077135
ATP8B2	0.162098	-2.625	0.00018294
ALDOC	0.16608	-2.59	0.01131
PTPN22	0.169073	-2.5643	0.012313
GFPT2	0.174125	-2.5218	0.0022476
P3H4	0.175325	-2.5119	0.00010185
COX7B2	0.177267	-2.496	0.0077571
SNORD83A	0.177277	-2.4959	0.0010045
NMU	0.178712	-2.4843	0.00064546
TFPI2	0.180483	-2.4701	0.015341
HMGN5	0.180737	-2.468	0.012489
AKAP12	0.183962	-2.4425	0.0089306
PRKACB	0.188957	-2.4039	0.0012243
CCN1	0.189735	-2.3979	0.0013173
SFTA1P	0.197883	-2.3373	0.0016912
SH2D2A	0.199175	-2.3279	0.012924
AFAP1-AS1	0.200224	-2.3203	0.0071567
ADGRL2	0.200723	-2.3167	0.00024169
RPS2P5	0.207151	-2.2712	0.005925
PAEP	0.208934	-2.2589	0.054436
GPRIN1	0.20982	-2.2528	0.00067423
DOK4	0.215889	-2.2116	0.00038076
PRMT6	0.217974	-2.1978	0.00046678
PDGFB	0.21939	-2.1884	0.041458
CMTM3	0.221558	-2.1743	0.00078774
ROBO3	0.228279	-2.1311	0.00011286
TM4SF19	0.2297	-2.1222	0.001142
SEZ6L2	0.233503	-2.0985	0.0079222
GJA1	0.245688	-2.0251	0.014235
CELSR1	0.246524	-2.0202	0.002667
ENPP1	0.250501	-1.9971	0.0020154
PAPSS2	0.252169	-1.9875	0.0021428
LCP1	0.253698	-1.9788	0.0763
LRRC20	0.253865	-1.9779	0.0037048
GCSH	0.256075	-1.9653	0.00023516
SRGN	0.259747	-1.9448	0.00048163
PLEKHG4	0.26096	-1.9381	0.0021453
BCL10	0.263637	-1.9234	0.000346
NUP160	0.264201	-1.9203	0.00035027
RPL13AP20	0.267051	-1.9048	0.0068366
KATNB1	0.269469	-1.8918	0.0002813
NUP210	0.269847	-1.8898	0.0024628
RN7SL3	0.269891	-1.8895	0.025892
C1orf52	0.270585	-1.8858	1.26e-05
SEC23A	0.270812	-1.8846	4.6e-05
GPT2	0.271628	-1.8803	0.0024261
SCD	0.273523	-1.8703	0.0064255
OBSL1	0.273905	-1.8683	6.64e-05
NR2F1	0.277708	-1.8484	0.022
HMGCS1	0.279548	-1.8388	0.00048286
CHPF	0.282215	-1.8251	0.0017339
TMEM158	0.283038	-1.8209	0.00073062
IGSF3	0.292039	-1.7758	0.013378
CCDC102A	0.295325	-1.7596	0.00090576
TMEM97	0.297539	-1.7488	0.00095719
HAUS4	0.297725	-1.7479	9.06e-05
PNP	0.298107	-1.7461	0.0046379
PCK2	0.306476	-1.7062	0.0022049
MARCHF4	0.308785	-1.6953	0.0061413
KCTD14	0.308938	-1.6946	0.0011944
NQO1	0.313607	-1.673	0.00026704
IDH1	0.313863	-1.6718	0.0012721
GLRX	0.313903	-1.6716	0.00040753
PRTFDC1	0.314317	-1.6697	0.0039877
GPSM3	0.320708	-1.6407	0.020165
CXCL8	0.322321	-1.6334	0.027227
SHMT2	0.322799	-1.6313	0.0021019
FKBP3	0.322831	-1.6311	0.00022584
SNORD14E	0.325013	-1.6214	0.043203
ISOC1	0.326808	-1.6135	0.0015608
RAB2B	0.331148	-1.5944	0.00033284
ITM2C	0.331488	-1.593	0.0012617
PXDN	0.332049	-1.5905	0.0008322
AP1G2	0.334627	-1.5794	0.00015889
DDAH1	0.336044	-1.5733	3.33e-05
MBIP	0.33618	-1.5727	0.00089656
TP53I3	0.337815	-1.5657	0.001223
SNORA73B	0.338513	-1.5627	0.013742
AP3D1	0.338593	-1.5624	0.00059605
RPE	0.33865	-1.5621	0.0018446
DRAM1	0.338949	-1.5609	1.82e-05
ACADM	0.340832	-1.5529	0.00010846
ENKD1	0.345304	-1.534	0.00052586
HSPH1	0.346741	-1.5281	0.0029392
AARS1	0.347427	-1.5252	0.00073838
F2RL1	0.347548	-1.5247	0.0033918
DUSP6	0.349357	-1.5172	0.0013808
HMGB3	0.349981	-1.5147	0.0019507
DBN1	0.351395	-1.5088	0.0023497
PATZ1	0.351444	-1.5086	0.0012367
WDR3	0.35461	-1.4957	0.0016425
GNG11	0.355556	-1.4919	0.00065712
FOXA2	0.357513	-1.4839	0.0081978
TBL1X	0.360179	-1.4732	0.0002413
KIAA0895L	0.361128	-1.4694	0.00077876
CD99L2	0.364219	-1.4571	0.0042921
HERPUD1	0.36483	-1.4547	0.0024767
MIR621	0.36483	-1.4547	0.010867
FNBP4	0.36519	-1.4533	0.00026185
ACO1	0.365831	-1.4507	0.0001131
C1orf198	0.366086	-1.4498	0.00022468
NPM1	0.371844	-1.4272	0.00014847
LANCL1	0.372315	-1.4254	0.0054526
HMOX1	0.373986	-1.4189	0.02883
AMPD2	0.375178	-1.4143	5.84e-05
Y_RNA	0.375615	-1.4127	0.012479
RNF31	0.377501	-1.4054	0.00010104
HS2ST1	0.378387	-1.4021	0.0011374
CFAP20	0.378774	-1.4006	0.00028511
FHOD1	0.379449	-1.398	0.00081539
CCNB1IP1	0.379478	-1.3979	0.00020723
RACK1	0.380503	-1.394	0.0058581
TCEAL8	0.380952	-1.3923	0.019517
PARP1	0.381636	-1.3898	0.0010049
PGF	0.382468	-1.3866	0.00094964
SCFD1	0.382966	-1.3847	0.00051768
HSDL1	0.384039	-1.3807	0.0020918
SELENOF	0.384275	-1.3798	4.44e-07
MVD	0.387087	-1.3693	0.00050811
NPDC1	0.387507	-1.3677	0.0096598
MAGEF1	0.387597	-1.3674	0.0021963
AP1M2	0.38912	-1.3617	0.0013555
HSPA13	0.389772	-1.3593	0.0041919
CYB5B	0.390411	-1.3569	0.00059293
DNMBP	0.391543	-1.3528	0.0010954
CYBA	0.394197	-1.343	0.0066983
BEX3	0.395101	-1.3397	0.0018708
MOB3A	0.395867	-1.3369	0.004332
SPRY4	0.396589	-1.3343	0.00077751
GOT2	0.397504	-1.331	0.0004571
MLKL	0.397646	-1.3305	0.005729
CRYZ	0.398168	-1.3285	0.0064755
BAZ1A	0.398851	-1.3261	0.033603
MINPP1	0.39909	-1.3252	0.0010779
FERMT2	0.399409	-1.324	0.00033016
OSGEP	0.401155	-1.3178	3.05e-07
LTB4R2	0.4036	-1.309	0.0021045
LPCAT1	0.403616	-1.309	0.0061789
KARS1	0.403991	-1.3076	0.00038235
TRAP1	0.406042	-1.3003	0.00080718
GINS2	0.406372	-1.2991	0.0034201
LDHB	0.406636	-1.2982	0.00048812
NEDD8	0.406653	-1.2982	0.00074461
NOLC1	0.40808	-1.2931	0.0017784
NOP9	0.408714	-1.2909	0.00011873
CBX6	0.409115	-1.2894	0.0095915
OXA1L	0.409266	-1.2889	4.94e-05
TEAD4	0.409836	-1.2869	0.0082455
LOC105371414	0.4111	-1.2824	0.00027088
SNORA11F	0.411184	-1.2821	0.01655
ATIC	0.411879	-1.2797	0.00046301
THEM6	0.411997	-1.2793	0.032407
SLC7A5	0.41266	-1.277	0.0039012
TAF1C	0.413018	-1.2757	1.42e-05
SPTSSA	0.413257	-1.2749	0.0010384
TMX1	0.41401	-1.2723	0.0020082
SNAPC1	0.414491	-1.2706	0.0048532
FADS2	0.415127	-1.2684	0.0017853
SFXN1	0.415489	-1.2671	0.0050117
DAP	0.415662	-1.2665	8.54e-05
NOB1	0.416632	-1.2631	0.0016836
NUDT15	0.416945	-1.2621	0.00028379
SUPT16H	0.417362	-1.2606	0.0013347
ZNHIT6	0.418533	-1.2566	3.16e-05
PGAM1	0.419217	-1.2542	0.0016079
ZCCHC14	0.422279	-1.2437	0.0011618
EPDR1	0.422369	-1.2434	0.00067616
NIP7	0.422619	-1.2426	0.0089214
APOBEC3C	0.425786	-1.2318	0.0084955
FKBP4	0.425949	-1.2312	0.0022475
R3HDM4	0.426203	-1.2304	0.0030253
MT-TP	0.426949	-1.2279	1.01e-05
RPL5	0.427844	-1.2248	0.0028183
NIPSNAP1	0.428064	-1.2241	0.00056209
RPL3	0.428156	-1.2238	0.014938
FAM43A	0.429609	-1.2189	0.046231
GLMN	0.430478	-1.216	0.001832
SORD	0.432059	-1.2107	0.0017636
RPL4	0.432489	-1.2092	0.0051601
CTBS	0.435426	-1.1995	0.0041304
KYAT3	0.436758	-1.1951	0.0031509
TERF2IP	0.436967	-1.1944	7.91e-05
ANKRD11	0.437101	-1.194	0.00019047
MTMR11	0.438558	-1.1892	0.0082599
SNORD94	0.438982	-1.1878	0.0051971
RHPN1	0.439348	-1.1866	0.022403
MARVELD1	0.442067	-1.1777	0.0018264
MSMO1	0.442087	-1.1776	0.0038217
FNBP1L	0.443518	-1.173	0.0011473
MTHFD2	0.444208	-1.1707	0.0024664
FSCN1	0.445991	-1.1649	0.0062615
THOC3	0.44607	-1.1647	0.00023444
APEX1	0.44837	-1.1573	0.00049289
USP10	0.448612	-1.1564	0.0006496
CTSC	0.448793	-1.1559	0.0013105
KIFC3	0.449297	-1.1543	0.0033579
MON1B	0.44962	-1.1532	0.00010191
GMPR2	0.450187	-1.1514	0.00044725
LRP10	0.450857	-1.1492	0.0019229
NSUN2	0.450918	-1.1491	0.00054705
PYGL	0.451977	-1.1457	0.00087529
CHD1L	0.452632	-1.1436	0.0059228
SDF2L1	0.453309	-1.1414	0.00066565
ATXN10	0.453721	-1.1401	0.00050735
PRMT5	0.453803	-1.1399	0.00020541
RPS29	0.45498	-1.1361	0.015452
PSMB5	0.455104	-1.1357	0.00054143
PIP5K1A	0.455415	-1.1347	0.0030535
RPF1	0.455581	-1.1342	0.00079272
HK2	0.45608	-1.1326	0.020245
MRC2	0.456517	-1.1313	0.021868
BTBD2	0.458421	-1.1252	0.004659
PDLIM5	0.460299	-1.1194	0.00014588
TAF13	0.460363	-1.1191	0.015443
RPL13	0.460745	-1.118	0.02414
ALDH18A1	0.460829	-1.1177	0.00032581
FEZ2	0.461297	-1.1163	0.0027762
DIPK1A	0.461936	-1.1142	0.00035705
LTB4R	0.462171	-1.1135	0.01752
CSGALNACT2	0.462492	-1.1125	0.0025413
C14orf119	0.462792	-1.1116	0.00012396
ADAM15	0.462834	-1.1114	0.0056623
RTL6	0.463564	-1.1091	2.87e-05
HSPD1	0.463607	-1.109	0.0083168
RBM38	0.46503	-1.1046	0.00040554
PSKH1	0.467137	-1.0981	0.00042542
DHCR24	0.467727	-1.0962	0.014168
NCL	0.468845	-1.0928	0.010523
EMC8	0.468933	-1.0926	0.0011123
TWNK	0.469307	-1.0914	0.0004281
YARS2	0.470124	-1.0889	0.010286
HSD17B12	0.470765	-1.0869	0.0026847
SPRED2	0.470876	-1.0866	0.011649
PSME2	0.471009	-1.0862	0.011558
RFWD3	0.473821	-1.0776	0.0056204
RABGGTB	0.474158	-1.0766	0.00047808
ASB1	0.474428	-1.0757	0.00038801
MPHOSPH6	0.47515	-1.0736	0.002123
AAMP	0.475873	-1.0713	0.00010334
NPM3	0.4761	-1.0707	0.045339
EAPP	0.476917	-1.0682	0.00025788
UBTD2	0.477578	-1.0662	1.78e-05
LPIN2	0.477646	-1.066	0.002003
PPID	0.477874	-1.0653	0.00026874
DAD1	0.479432	-1.0606	0.00086842
FAM241B	0.479754	-1.0597	0.026387
TMA16	0.481047	-1.0558	0.005451
TFAM	0.481301	-1.055	0.0046839
MIS18BP1	0.48158	-1.0541	0.04581
KRCC1	0.482253	-1.0521	0.0024414
DCBLD1	0.482439	-1.0516	0.00050574
MYO10	0.482765	-1.0506	0.0097645
BCL2L2	0.483816	-1.0475	0.0031496
H1-0	0.484614	-1.0451	0.0002105
PSMA6	0.484637	-1.045	0.0005449
SAMM50	0.484778	-1.0446	5.94e-05
SHCBP1	0.486027	-1.0409	0.017694
CDCA7	0.486689	-1.0389	0.01116
TCF25	0.486855	-1.0384	0.0020655
CDKN3	0.487021	-1.0379	0.0088738
GNPNAT1	0.487543	-1.0364	0.015459
POLR2C	0.487734	-1.0358	3.79e-05
KLHL5	0.488305	-1.0342	0.00041419
NGDN	0.488759	-1.0328	0.0035981
TRAPPC6B	0.488974	-1.0322	0.0022198
BTG3	0.490364	-1.0281	0.0075528
NUDT21	0.490749	-1.027	5.32e-05
ABCD3	0.491039	-1.0261	0.0039992
SF3B3	0.491256	-1.0254	0.0017137
CBFB	0.492684	-1.0213	0.0024759
RFC3	0.493097	-1.0201	0.029597
MANCR	0.493705	-1.0183	0.0038323
ADSL	0.494022	-1.0174	0.000455
MRPL52	0.494903	-1.0148	0.0013918
COX4I1	0.49505	-1.0143	0.0016603
HSBP1	0.495099	-1.0142	0.001963
SH3PXD2A	0.495983	-1.0117	0.001995
PHLDA2	0.496155	-1.0112	0.010782
DCAF11	0.497364	-1.0076	0.00018224
OAF	0.497909	-1.006	0.040878
TM4SF1	0.498281	-1.005	0.0039114
FBXO33	0.498753	-1.0036	0.013542
OGFOD1	0.499027	-1.0028	0.0014651
PDIA6	0.4998	-1.0006	0.00039796
FDFT1	0.499925	-1.0002	0.00087347
PRAG1	2.00152	1.0011	0.046356
SLC35D2	2.00156	1.0011	0.0023509
BRI3	2.0057	1.0041	0.011354
RASA1	2.01126	1.0081	0.0011357
SLC35B3	2.01256	1.009	0.0079151
FBXL5	2.01971	1.0141	0.0094003
GTPBP2	2.02118	1.0152	0.023447
TMEM203	2.02229	1.016	0.0075396
PTP4A2	2.02331	1.0167	0.026126
PIGU	2.02577	1.0185	0.012529
C6orf62	2.02671	1.0191	0.04363
NRBP2	2.02972	1.0213	0.0015878
SH3GLB2	2.03219	1.023	0.018317
CD47	2.03857	1.0276	0.00067769
ZNF76	2.04671	1.0333	0.025282
SH3BGRL3	2.04872	1.0347	0.028134
DUSP7	2.05242	1.0373	0.0039341
S100A6	2.05373	1.0382	0.021393
FUT8	2.05406	1.0385	0.0014656
MRPS10	2.05613	1.0399	0.015889
MKRN1	2.05681	1.0404	0.00062529
OSBPL9	2.0599	1.0426	0.012165
AHR	2.06718	1.0477	0.00049309
B4GALT2	2.08169	1.0578	0.0040044
PLK2	2.09288	1.0655	0.026932
C6orf136	2.09297	1.0655	0.026223
ARRDC1	2.09573	1.0675	0.016708
LRP11	2.0963	1.0678	0.028077
NIBAN2	2.0967	1.0681	0.027682
SUN1	2.10084	1.071	0.018932
LDAF1	2.10186	1.0717	0.011726
FGFR1	2.1114	1.0782	0.00050576
NPC1	2.11345	1.0796	0.024057
PPP1R18	2.11403	1.08	0.049024
CMTM7	2.12161	1.0852	0.043108
MARK3	2.12238	1.0857	0.0015052
FTL	2.12739	1.0891	0.033446
MET	2.12974	1.0907	0.033637
CNPY3	2.13229	1.0924	0.0012509
ARHGAP18	2.13283	1.0928	0.045421
SPRY2	2.13867	1.0967	0.019974
MEA1	2.14445	1.1006	0.034168
CTSZ	2.14777	1.1028	0.0016058
ILRUN	2.15253	1.106	0.00049347
HLA-K	2.16174	1.1122	0.00079386
DVL1	2.16249	1.1127	0.0043338
ZBTB22	2.19178	1.1321	0.020868
TIMP1	2.19467	1.134	0.014645
SLC29A1	2.19911	1.1369	0.0084265
MMP24OS	2.20182	1.1387	0.010175
HUWE1	2.21073	1.1445	0.00027299
TMEM250	2.21641	1.1482	0.0033767
BMP1	2.22143	1.1515	0.013713
NEAT1	2.23604	1.1609	0.047982
CDC25B	2.2413	1.1643	0.0032133
FTSJ1	2.24225	1.165	0.038613
SMIM29	2.25754	1.1748	0.03127
DPP9	2.2703	1.1829	0.044876
ST6GALNAC6	2.27366	1.185	0.019974
HRH1	2.27609	1.1866	0.022773
RRAGC	2.28436	1.1918	0.00015991
ATP1B1	2.28634	1.193	2.15e-05
TXNIP	2.28802	1.1941	0.0037842
ATP6V0B	2.29137	1.1962	0.0024866
USP9X	2.29764	1.2001	0.0052291
SSNA1	2.30585	1.2053	0.00067889
SIRT7	2.30744	1.2063	0.0013967
MRPL14	2.31599	1.2116	0.011273
ROBO4	2.31642	1.2119	0.029973
ABLIM1	2.31691	1.2122	0.032541
PLK3	2.33095	1.2209	0.019813
TMEM141	2.33367	1.2226	0.019941
ARAF	2.33465	1.2232	0.0024998
TRIM47	2.34891	1.232	0.0043308
ELK1	2.35228	1.2341	0.028312
KIAA1522	2.3639	1.2412	0.020724
CCNL2	2.36703	1.2431	0.024953
SCMH1	2.3713	1.2457	0.00037853
ANAPC11	2.39097	1.2576	0.00016435
CD44	2.39481	1.2599	0.00083924
STIM1	2.40194	1.2642	0.00089964
SLC35B2	2.40234	1.2644	0.0085512
HES4	2.40552	1.2664	0.0055448
TXLNA	2.41418	1.2715	9.98e-06
ELOVL1	2.41908	1.2745	0.010629
EBP	2.43297	1.2827	0.046128
CDK16	2.4496	1.2925	0.0007519
ARHGAP27	2.45495	1.2957	0.034134
UXT	2.47684	1.3085	0.016983
TMEM222	2.47856	1.3095	0.00048695
IL32	2.48435	1.3129	0.0016835
PRAF2	2.49072	1.3166	5.94e-05
STK38	2.51187	1.3288	0.037044
GLUL	2.51756	1.332	0.0057617
MIR221	2.54104	1.3454	0.037401
C19orf33	2.55434	1.3529	0.0083069
PTPRK	2.55637	1.3541	0.0010702
DCBLD2	2.57023	1.3619	0.044155
ZDHHC12-DT	2.57433	1.3642	0.026845
AFAP1L2	2.58318	1.3692	0.038656
DPM2	2.58325	1.3692	0.0014518
ZC3HAV1	2.58873	1.3722	0.026601
RND3	2.60688	1.3823	0.022049
SEMA3C	2.61124	1.3847	0.034307
TNFRSF21	2.64389	1.4027	0.012462
PNMA8A	2.64781	1.4048	0.02518
MALAT1	2.65062	1.4063	0.012263
CRAT	2.66333	1.4132	0.012481
ANKRD9	2.70526	1.4358	0.0014409
ARRDC1-AS1	2.70614	1.4363	0.0028039
TES	2.75149	1.4602	0.00048768
STX3	2.76817	1.4689	0.028803
TFE3	2.77439	1.4722	0.040648
KDM2A	2.78187	1.4761	0.022291
KRT8	2.80536	1.4882	0.0027512
CCDC9B	2.81207	1.4916	0.0047782
WDR13	2.8231	1.4973	0.025678
UBE2H	2.83479	1.5032	0.0038716
AHNAK2	2.84099	1.5064	0.00737
NFKBIL1	2.85347	1.5127	0.0021651
EZR	2.86648	1.5193	0.046313
ALCAM	2.86952	1.5208	0.009973
CCND3	2.92843	1.5501	0.039958
CEP170B	2.93979	1.5557	0.034384
FLNB	2.94516	1.5583	0.015722
ANXA3	2.97557	1.5732	0.0031234
UBXN11	2.9882	1.5793	6.78e-06
LRRC61	2.98864	1.5795	0.014291
NFKBIE	3.01014	1.5899	0.018462
DYNLT3	3.02572	1.5973	0.0041857
CHST11	3.06626	1.6165	0.023868
ADGRE5	3.07154	1.6189	0.001445
RNF24	3.09454	1.6297	0.011803
SYNGR2	3.10068	1.6326	0.0044325
CAV1	3.10511	1.6346	0.022558
CSF1	3.1409	1.6512	0.010523
CTSD	3.1736	1.6661	0.037499
EFNB2	3.19918	1.6777	0.0033457
OSBPL3	3.20369	1.6797	0.010086
ARHGAP27P1-BPTFP1-KPNA2P3	3.22612	1.6898	0.00066165
AOPEP	3.23981	1.6959	0.030089
ACAP3	3.24675	1.699	0.027555
IGFBP1	3.25775	1.7039	0.0097921
CCDC22	3.26105	1.7053	0.044902
GJB2	3.28181	1.7145	0.0085531
FAM102A	3.28407	1.7155	0.0042799
TMEM63B	3.37245	1.7538	0.027872
VSTM2L	3.40843	1.7691	0.034627
FUCA1	3.42067	1.7743	0.04471
SERINC2	3.56506	1.8339	0.0010039
PORCN	3.5966	1.8466	0.0054233
BTBD6	3.78215	1.9192	0.015112
H1-2	3.86997	1.9523	0.047114
TRAF1	3.90656	1.9659	0.0068334
AFAP1	3.92172	1.9715	0.020939
ABCC3	3.94135	1.9787	0.029263
MICAL2	4.00449	2.0016	0.011921
IL17RE	4.07116	2.0254	0.010959
OASL	4.09987	2.0356	0.00037973
CDCP1	4.11726	2.0417	0.016509
ADORA2B	4.13582	2.0482	0.042082
WNT9A	4.17502	2.0618	0.010755
C6orf226	4.20734	2.0729	0.037121
RRAS	4.23711	2.0831	0.0032213
NUS1P1	4.26785	2.0935	0.0066348
HYI	4.3573	2.1235	3.11e-05
LINC01605	4.53083	2.1798	0.020901
CAV2	5.08751	2.347	0.02409
GAS6	5.36164	2.4227	0.00094204
KRT19	5.5991	2.4852	0.0012541
COL5A1	5.60161	2.4859	0.012834
CLDN7	5.78838	2.5332	0.0067891
CALHM2	6.27589	2.6498	2.81e-05
S100A4	6.43045	2.685	0.031108
HSPA1A	6.48761	2.6977	0.025414
TUBA4A	6.77048	2.7592	0.002785
H2BC5	6.83387	2.7727	0.02595
ADAM8	6.93289	2.7934	0.00034703
ARMCX2	7.01705	2.8108	0.0077852
DUSP10	7.09975	2.8278	0.012854
AREG	7.17463	2.8429	0.043383
TYMP	7.24638	2.8573	0.042308
H2BC4	7.51936	2.9106	0.00085078
MIR570	7.63009	2.9317	0.0081911
TINAGL1	7.9713	2.9948	0.04892
RCN3	8.10833	3.0194	0.08914
H2BC12	8.14465	3.0259	0.038069
TBC1D2	8.38153	3.0672	0.072991
FRG1JP	9.36417	3.2272	0.0021346
SLFN12	9.64506	3.2698	0.017728
H4C9	9.74849	3.2852	0.0029176
H2AC6	9.87752	3.3042	0.04516
RRAD	11.5005	3.5236	0.00039747
PLAAT4	12.0894	3.5957	0.0041574
ITGB4	12.1823	3.6067	0.019727
BIK	13.5886	3.7643	0.061108
CD44-AS1	14.477	3.8557	0.078312
LOXL4	15.0371	3.9105	0.078982
OLFML2A	15.2586	3.9315	0.069131
SLC37A2	16.737	4.065	0.036376
COL7A1	16.9635	4.0844	0.027173
CDA	18.6522	4.2213	0.097766
LAMA3	18.6954	4.2246	0.064173
EPCAM	20.5318	4.3598	0.073214
TFCP2L1	20.8511	4.3821	0.016844
MFAP2	22.2658	4.4768	0.034787
PHLDA3	23.7006	4.5669	0.055998
FCGRT	24.3683	4.6069	0.036231
SERPINB9	27.958	4.8052	1.3e-06
MIR4664	28.2678	4.8211	0.050464
GPR68	35.0705	5.1322	0.00017509
KRT14	36.5017	5.1899	0.066662
TSTD1	38.0243	5.2489	0.0050316
CST6	39.9553	5.3203	0.075124
CXCR4	41.4817	5.3744	0.09184
PPL	45.5063	5.508	5.53e-07
PLPP4	61.0203	5.9312	0.0086267
MAMDC2	62.1272	5.9571	0.0099891
TNFSF10	69.4444	6.1178	0.01973
EMC10	72.0617	6.1711	0.011436
CALB2	76.8994	6.2649	0.004875
MAL2	102.198	6.6752	0.086381
ANXA8	281.857	8.1388	0.011122
ZSCAN18	292.056	8.1901	0.0018593
PCSK9	315.239	8.3003	0.074629
ZNF528-AS1	326.36	8.3503	0.0018644
UCA1	365.818	8.515	0.054606
FBP1	549.602	9.1022	0.0077947
GJB3	973.805	9.9275	0.097996
