# Supplementary material for: Schlafen 12 Slows TNBC Tumor Growth, Induces Luminal Markers, and Predicts Favorable Survival
Source: Cancers (Basel). 2023 Jan 7;15(2):402. doi: 10.3390/cancers15020402 (PMC9856841; doi:10.3390/cancers15020402)
Supplement: Supplementary file 1 [file cancers-15-00402-s001.zip › Supplemental Table S4 A,B.xlsx]

## Sheet: Table S4 A
Supplemental Table S4 A: Upregulated GSEA gene sets based on 1182 genes in Table 1										FWER p-value < 0.05
GS	GS DETAILS	SIZE	ES	NES	NOM p-val	FDR q-val	FWER p-val	RANK AT MAX	LEADING EDGE
BIDUS_METASTASIS_DN	Details ...	8	0.93	1.61	0	0.113	0.106	19	tags=25%, list=2%, signal=25%
RAO_BOUND_BY_SALL4_ISOFORM_A	Details ...	10	0.88	1.58	0	0.21	0.33	80	tags=40%, list=7%, signal=43%
REACTOME_NEGATIVE_REGULATION_OF_THE_PI3K_AKT_NETWORK	Details ...	9	0.85	1.52	0	0.528	0.961	159	tags=67%, list=13%, signal=76%
FLECHNER_PBL_KIDNEY_TRANSPLANT_REJECTED_VS_OK_UP	Details ...	14	0.81	1.52	0	0.455	0.961	86	tags=21%, list=7%, signal=23%
GAUSSMANN_MLL_AF4_FUSION_TARGETS_F_UP	Details ...	16	0.77	1.45	0	0.63	1	153	tags=44%, list=13%, signal=50%
TCATCTC_MIR143	Details ...	10	0.87	1.57	0	0.541	0.416	51	tags=40%, list=4%, signal=41%
MIR500A_5P	Details ...	6	0.93	1.54	0	0.683	0.741	29	tags=17%, list=2%, signal=17%
CEBPB_01	Details ...	19	0.8	1.54	0	0.53	0.798	173	tags=37%, list=15%, signal=42%
OCT1_Q5_01	Details ...	12	0.81	1.5	0	0.999	0.981	99	tags=25%, list=8%, signal=27%
MIR5683	Details ...	14	0.77	1.44	0	1	1	215	tags=50%, list=18%, signal=60%
MODULE_98	Details ...	43	0.68	1.38	0	0.657	0.999	242	tags=42%, list=20%, signal=51%
GOBP_NEGATIVE_REGULATION_OF_RNA_CATABOLIC_PROCESS	Details ...	6	0.94	1.59	0	0.542	0.402	12	tags=50%, list=1%, signal=50%
HP_INTELLECTUAL_DISABILITY_MODERATE	Details ...	13	0.85	1.57	0	0.294	0.575	116	tags=46%, list=10%, signal=51%
GOBP_MATURATION_OF_5_8S_RRNA	Details ...	6	0.9	1.53	0	0.453	0.979	89	tags=50%, list=8%, signal=54%
GOBP_RESPONSE_TO_PURINE_CONTAINING_COMPOUND	Details ...	5	0.93	1.52	0	0.429	0.981	78	tags=60%, list=7%, signal=64%
GOBP_TRANSLATIONAL_INITIATION	Details ...	18	0.78	1.48	0	0.678	1	199	tags=67%, list=17%, signal=79%
HP_HYPERACTIVITY		36	0.7	1.4	0	0.853	1	301	tags=50%, list=25%, signal=65%
HP_LANGUAGE_IMPAIRMENT		57	0.67	1.37	0	0.8	1	301	tags=46%, list=25%, signal=58%
HP_ABNORMAL_EMOTION_AFFECT_BEHAVIOR		54	0.66	1.35	0	0.735	1	209	tags=41%, list=18%, signal=47%
GOBP_NEGATIVE_REGULATION_OF_NUCLEOBASE_CONTAINING_COMPOUND_METABOLIC_PROCESS		107	0.59	1.23	0	0.728	1	299	tags=36%, list=25%, signal=43%
GOBP_NEGATIVE_REGULATION_OF_BIOSYNTHETIC_PROCESS		112	0.58	1.22	0	0.739	1	302	tags=36%, list=26%, signal=43%
PDGF_UP.V1_UP	Details ...	16	0.83	1.57	0	0.049	0.047	89	tags=44%, list=8%, signal=47%
GSE1112_OT1_CD8AB_VS_HY_CD8AA_THYMOCYTE_RTOC_CULTURE_DN	Details ...	6	0.93	1.57	0	0.718	0.502	53	tags=33%, list=4%, signal=35%
GSE45365_BCELL_VS_CD8_TCELL_UP	Details ...	7	0.91	1.56	0	0.431	0.576	79	tags=43%, list=7%, signal=46%
GSE41978_ID2_KO_AND_BIM_KO_VS_BIM_KO_KLRG1_LOW_EFFECTOR_CD8_TCELL_UP	Details ...	12	0.79	1.47	0	1	1	35	tags=8%, list=3%, signal=9%
GAUCHER_PBMC_YF_VAX_STAMARIL_UNKNOWN_AGE_10DY_DN	Details ...	12	0.78	1.46	0	0.836	1	139	tags=42%, list=12%, signal=47%
GSE34156_UNTREATED_VS_6H_TLR1_TLR2_LIGAND_TREATED_MONOCYTE_UP	Details ...	16	0.77	1.45	0	0.726	1	188	tags=56%, list=16%, signal=66%
GSE21546_WT_VS_SAP1A_KO_ANTI_CD3_STIM_DP_THYMOCYTES_UP		19	0.73	1.4	0	0.883	1	219	tags=42%, list=19%, signal=51%
NADLER_OBESITY_DN	Details ...	8	0.88	1.55	0.001	0.39	0.684	115	tags=38%, list=10%, signal=41%
WP_TRANSLATION_FACTORS	Details ...	8	0.88	1.54	0.001	0.309	0.798	120	tags=75%, list=10%, signal=83%
REACTOME_INTEGRATION_OF_ENERGY_METABOLISM	Details ...	15	0.77	1.45	0.001	0.654	1	183	tags=53%, list=15%, signal=62%
WP_NUCLEAR_RECEPTORS_METAPATHWAY		25	0.7	1.37	0.001	0.929	1	257	tags=52%, list=22%, signal=65%
GOLDRATH_ANTIGEN_RESPONSE		33	0.67	1.33	0.001	0.872	1	165	tags=39%, list=14%, signal=45%
MODULE_252	Details ...	23	0.72	1.41	0.001	0.494	0.992	242	tags=57%, list=20%, signal=70%
GOBP_RNA_STABILIZATION	Details ...	6	0.94	1.57	0.001	0.406	0.542	12	tags=50%, list=1%, signal=50%
GOBP_MATURATION_OF_LSU_RRNA	Details ...	9	0.88	1.57	0.001	0.236	0.597	80	tags=33%, list=7%, signal=35%
GOBP_NEGATIVE_REGULATION_OF_MRNA_CATABOLIC_PROCESS	Details ...	5	0.94	1.55	0.001	0.396	0.853	12	tags=60%, list=1%, signal=60%
GOBP_SPERMATID_DIFFERENTIATION	Details ...	5	0.94	1.53	0.001	0.531	0.965	34	tags=20%, list=3%, signal=21%
HP_FOOT_DORSIFLEXOR_WEAKNESS	Details ...	7	0.89	1.53	0.001	0.484	0.971	79	tags=29%, list=7%, signal=30%
HP_ABNORMAL_SUBARACHNOID_SPACE_MORPHOLOGY	Details ...	8	0.85	1.5	0.001	0.615	0.999	105	tags=50%, list=9%, signal=55%
HP_POOR_SPEECH		21	0.74	1.43	0.001	0.797	1	209	tags=52%, list=18%, signal=63%
HP_SHORT_ATTENTION_SPAN		35	0.7	1.4	0.001	0.856	1	286	tags=49%, list=24%, signal=62%
HP_DYSPHAGIA		30	0.7	1.38	0.001	0.791	1	275	tags=47%, list=23%, signal=59%
HP_ATTENTION_DEFICIT_HYPERACTIVITY_DISORDER		26	0.7	1.36	0.001	0.731	1	286	tags=50%, list=24%, signal=65%
GOBP_REGULATION_OF_CELLULAR_MACROMOLECULE_BIOSYNTHETIC_PROCESS		72	0.63	1.29	0.001	0.739	1	207	tags=36%, list=18%, signal=41%
GOBP_POSITIVE_REGULATION_OF_PROTEIN_METABOLIC_PROCESS		111	0.57	1.2	0.001	0.739	1	323	tags=41%, list=27%, signal=52%
CYCLIN_D1_KE_.V1_UP	Details ...	24	0.7	1.37	0.001	0.605	0.916	163	tags=29%, list=14%, signal=33%
GSE21678_WT_VS_FOXO1_FOXO3_KO_TREG_UP	Details ...	15	0.78	1.47	0.001	1	1	157	tags=40%, list=13%, signal=46%
GSE26343_UNSTIM_VS_LPS_STIM_NFAT5_KO_MACROPHAGE_DN		19	0.73	1.4	0.001	0.902	1	73	tags=37%, list=6%, signal=39%
REACTOME_PI3K_AKT_SIGNALING_IN_CANCER	Details ...	9	0.87	1.55	0.002	0.308	0.705	159	tags=78%, list=13%, signal=89%
CHIBA_RESPONSE_TO_TSA	Details ...	9	0.85	1.5	0.002	0.489	0.986	33	tags=33%, list=3%, signal=34%
RADMACHER_AML_PROGNOSIS	Details ...	7	0.86	1.49	0.002	0.504	0.992	93	tags=43%, list=8%, signal=46%
REACTOME_NUCLEAR_ENVELOPE_BREAKDOWN	Details ...	5	0.91	1.48	0.002	0.592	0.997	46	tags=40%, list=4%, signal=41%
OCT_Q6	Details ...	13	0.79	1.47	0.002	1	0.998	142	tags=31%, list=12%, signal=35%
MIR6825_5P		32	0.69	1.36	0.002	1	1	197	tags=34%, list=17%, signal=40%
HP_EXCESSIVE_SALIVATION	Details ...	7	0.87	1.49	0.002	0.638	1	96	tags=57%, list=8%, signal=62%
GOBP_POSITIVE_REGULATION_OF_CELLULAR_AMIDE_METABOLIC_PROCESS	Details ...	15	0.79	1.47	0.002	0.705	1	199	tags=60%, list=17%, signal=71%
HP_ABNORMAL_AGGRESSIVE_IMPULSIVE_OR_VIOLENT_BEHAVIOR		27	0.69	1.36	0.002	0.725	1	121	tags=41%, list=10%, signal=44%
HP_ABNORMAL_ESOPHAGUS_PHYSIOLOGY		52	0.62	1.27	0.002	0.732	1	294	tags=40%, list=25%, signal=51%
HP_INVOLUNTARY_MOVEMENTS		84	0.59	1.22	0.002	0.739	1	333	tags=40%, list=28%, signal=52%
GSE8621_LPS_PRIMED_UNSTIM_VS_LPS_PRIMED_AND_LPS_STIM_MACROPHAGE_DN	Details ...	10	0.82	1.48	0.002	1	1	53	tags=20%, list=4%, signal=21%
GSE27786_NKTCELL_VS_MONO_MAC_UP		22	0.73	1.41	0.002	0.854	1	225	tags=45%, list=19%, signal=55%
GSE29618_MONOCYTE_VS_MDC_UP		19	0.72	1.38	0.002	0.812	1	216	tags=37%, list=18%, signal=44%
GSE37301_COMMON_LYMPHOID_PROGENITOR_VS_GRAN_MONO_PROGENITOR_UP		28	0.66	1.31	0.002	0.943	1	201	tags=39%, list=17%, signal=46%
MURARO_PANCREAS_ACINAR_CELL		110	0.59	1.23	0.002	0.602	1	327	tags=45%, list=28%, signal=56%
CHR6P21	Details ...	41	0.65	1.32	0.003	0.368	0.913	345	tags=68%, list=29%, signal=93%
ROVERSI_GLIOMA_COPY_NUMBER_UP	Details ...	5	0.92	1.51	0.003	0.442	0.973	85	tags=60%, list=7%, signal=64%
SEIDEN_ONCOGENESIS_BY_MET	Details ...	20	0.77	1.47	0.003	0.673	0.999	150	tags=35%, list=13%, signal=39%
ATXN7L3_TARGET_GENES		39	0.64	1.29	0.003	0.964	1	332	tags=54%, list=28%, signal=72%
MODULE_484	Details ...	7	0.86	1.49	0.003	1	0.677	103	tags=43%, list=9%, signal=47%
HP_IMPAIRMENT_OF_ACTIVITIES_OF_DAILY_LIVING	Details ...	11	0.81	1.48	0.003	0.69	1	96	tags=36%, list=8%, signal=39%
GOBP_INTERLEUKIN_2_PRODUCTION		7	0.84	1.46	0.003	0.699	1	139	tags=57%, list=12%, signal=64%
HP_STEREOTYPY		19	0.74	1.42	0.003	0.795	1	286	tags=63%, list=24%, signal=82%
GOBP_NEGATIVE_REGULATION_OF_CELLULAR_AMIDE_METABOLIC_PROCESS		15	0.74	1.41	0.003	0.802	1	139	tags=53%, list=12%, signal=60%
GOMF_RIBONUCLEOPROTEIN_COMPLEX_BINDING		19	0.73	1.4	0.003	0.825	1	213	tags=53%, list=18%, signal=63%
GOBP_CYTOKINE_PRODUCTION		51	0.62	1.27	0.003	0.73	1	201	tags=37%, list=17%, signal=43%
GOCC_SYNAPSE		74	0.6	1.26	0.003	0.718	1	331	tags=47%, list=28%, signal=62%
HP_CONSTITUTIONAL_SYMPTOM		79	0.59	1.22	0.003	0.737	1	294	tags=35%, list=25%, signal=44%
ATF2_UP.V1_DN	Details ...	13	0.77	1.43	0.003	0.412	0.548	186	tags=38%, list=16%, signal=45%
GSE14386_UNTREATED_VS_IFNA_TREATED_ACT_PBMC_MS_PATIENT_DN	Details ...	6	0.89	1.52	0.003	0.992	0.955	56	tags=33%, list=5%, signal=35%
GSE17721_CTRL_VS_CPG_0.5H_BMDC_DN	Details ...	10	0.83	1.49	0.003	1	0.997	75	tags=40%, list=6%, signal=42%
GSE11864_CSF1_VS_CSF1_PAM3CYS_IN_MAC_DN	Details ...	14	0.77	1.44	0.003	0.744	1	173	tags=43%, list=15%, signal=50%
GSE17721_CPG_VS_GARDIQUIMOD_2H_BMDC_DN		20	0.72	1.4	0.003	0.888	1	58	tags=15%, list=5%, signal=16%
GSE40666_UNTREATED_VS_IFNA_STIM_EFFECTOR_CD8_TCELL_90MIN_DN		19	0.72	1.38	0.003	0.837	1	224	tags=58%, list=19%, signal=70%
GSE32128_INOS_DEPENDENT_VS_INOS_INDEPENDENT_ACTIVATED_TCELL_DN		19	0.71	1.36	0.003	0.835	1	117	tags=32%, list=10%, signal=34%
NAKAYA_MYELOID_DENDRITIC_CELL_FLUARIX_FLUVIRIN_AGE_18_50YO_7DY_DN		28	0.68	1.35	0.003	0.953	1	160	tags=29%, list=14%, signal=32%
GSE14769_40MIN_VS_360MIN_LPS_BMDM_UP		26	0.68	1.34	0.003	0.937	1	307	tags=58%, list=26%, signal=76%
GSE24634_TREG_VS_TCONV_POST_DAY10_IL4_CONVERSION_DN		25	0.68	1.33	0.003	0.967	1	188	tags=40%, list=16%, signal=47%
FOURATI_BLOOD_TWINRIX_AGE_25_83YO_RESPONDERS_VS_POOR_RESPONDERS_0DY_UP		35	0.66	1.32	0.003	0.953	1	199	tags=34%, list=17%, signal=40%
GSE22886_NAIVE_CD8_TCELL_VS_NEUTROPHIL_UP		29	0.66	1.3	0.003	1	1	160	tags=34%, list=14%, signal=39%
TRAVAGLINI_LUNG_B_CELL	Details ...	9	0.83	1.47	0.003	0.871	0.594	58	tags=33%, list=5%, signal=35%
TRAVAGLINI_LUNG_MACROPHAGE_CELL	Details ...	19	0.73	1.39	0.003	1	0.965	216	tags=42%, list=18%, signal=51%
REACTOME_CONSTITUTIVE_SIGNALING_BY_ABERRANT_PI3K_IN_CANCER	Details ...	7	0.86	1.5	0.004	0.524	0.992	159	tags=71%, list=13%, signal=82%
CADWELL_ATG16L1_TARGETS_UP	Details ...	5	0.89	1.46	0.004	0.686	1	119	tags=80%, list=10%, signal=89%
BLALOCK_ALZHEIMERS_DISEASE_UP		171	0.55	1.16	0.004	0.751	1	336	tags=39%, list=28%, signal=46%
MIR451B	Details ...	11	0.8	1.46	0.004	1	1	129	tags=45%, list=11%, signal=51%
OCT1_B		13	0.76	1.4	0.004	1	1	142	tags=23%, list=12%, signal=26%
SFMBT1_TARGET_GENES		135	0.57	1.2	0.004	0.97	1	386	tags=47%, list=33%, signal=61%
HHEX_TARGET_GENES		82	0.57	1.2	0.004	0.972	1	371	tags=48%, list=31%, signal=65%
MODULE_44	Details ...	30	0.67	1.32	0.004	0.951	1	315	tags=40%, list=27%, signal=53%
GOBP_POSITIVE_REGULATION_OF_PROTEIN_TYROSINE_KINASE_ACTIVITY	Details ...	6	0.9	1.5	0.004	0.616	0.999	121	tags=83%, list=10%, signal=92%
GOBP_POSITIVE_REGULATION_OF_TRANSLATION	Details ...	14	0.79	1.47	0.004	0.726	1	199	tags=64%, list=17%, signal=76%
GOMF_TRANSLATION_REGULATOR_ACTIVITY		17	0.74	1.42	0.004	0.821	1	187	tags=59%, list=16%, signal=69%
GOBP_NEGATIVE_REGULATION_OF_DNA_METABOLIC_PROCESS		21	0.72	1.4	0.004	0.857	1	239	tags=43%, list=20%, signal=53%
GOBP_NEGATIVE_REGULATION_OF_CELLULAR_MACROMOLECULE_BIOSYNTHETIC_PROCESS		29	0.7	1.37	0.004	0.769	1	139	tags=41%, list=12%, signal=46%
GOBP_REGULATION_OF_SMALL_GTPASE_MEDIATED_SIGNAL_TRANSDUCTION		17	0.71	1.36	0.004	0.724	1	159	tags=41%, list=13%, signal=47%
GOBP_REGULATION_OF_CELLULAR_AMIDE_METABOLIC_PROCESS		45	0.66	1.33	0.004	0.738	1	199	tags=38%, list=17%, signal=44%
HP_DYSTONIA		35	0.64	1.28	0.004	0.731	1	301	tags=43%, list=25%, signal=56%
GOCC_NUCLEAR_ENVELOPE		44	0.63	1.27	0.004	0.731	1	334	tags=52%, list=28%, signal=70%
HP_IMPAIRMENT_IN_PERSONALITY_FUNCTIONING		55	0.61	1.26	0.004	0.719	1	283	tags=38%, list=24%, signal=48%
HP_UPPER_MOTOR_NEURON_DYSFUNCTION		90	0.58	1.21	0.004	0.736	1	286	tags=37%, list=24%, signal=45%
HP_ABNORMALITY_OF_COORDINATION		72	0.59	1.21	0.004	0.738	1	338	tags=40%, list=29%, signal=53%
GSE29949_MICROGLIA_BRAIN_VS_CD8_NEG_DC_SPLEEN_DN	Details ...	7	0.86	1.46	0.004	0.761	1	65	tags=29%, list=5%, signal=30%
GSE22601_DOUBLE_NEGATIVE_VS_CD8_SINGLE_POSITIVE_THYMOCYTE_DN	Details ...	10	0.8	1.45	0.004	0.736	1	141	tags=60%, list=12%, signal=68%
GSE23114_WT_VS_SLE2C1_MOUSE_SPLEEN_B1A_BCELL_DN	Details ...	14	0.78	1.45	0.004	0.731	1	163	tags=50%, list=14%, signal=57%
GSE29618_MONOCYTE_VS_MDC_DAY7_FLU_VACCINE_UP		19	0.74	1.43	0.004	0.77	1	216	tags=47%, list=18%, signal=57%
GSE3982_EOSINOPHIL_VS_CENT_MEMORY_CD4_TCELL_UP		21	0.71	1.36	0.004	0.846	1	113	tags=43%, list=10%, signal=47%
GSE22432_CDC_VS_COMMON_DC_PROGENITOR_DN		28	0.68	1.35	0.004	0.939	1	120	tags=36%, list=10%, signal=39%
AIZARANI_LIVER_C25_KUPFFER_CELLS_4	Details ...	14	0.74	1.39	0.004	0.744	0.977	227	tags=43%, list=19%, signal=52%
CUI_DEVELOPING_HEART_C8_MACROPHAGE	Details ...	34	0.67	1.32	0.004	0.614	1	246	tags=44%, list=21%, signal=54%
FALVELLA_SMOKERS_WITH_LUNG_CANCER		9	0.8	1.43	0.005	0.724	1	145	tags=44%, list=12%, signal=50%
LINDGREN_BLADDER_CANCER_CLUSTER_1_DN		36	0.65	1.3	0.005	0.886	1	250	tags=44%, list=21%, signal=55%
MIR514B_5P	Details ...	12	0.76	1.41	0.005	1	1	164	tags=50%, list=14%, signal=57%
MIR3664_3P		13	0.74	1.38	0.005	1	1	182	tags=54%, list=15%, signal=63%
GGGTGGRR_PAX4_03		92	0.58	1.21	0.005	0.981	1	353	tags=43%, list=30%, signal=57%
MODULE_198	Details ...	30	0.66	1.3	0.005	1	1	242	tags=47%, list=20%, signal=57%
HP_PERIPHERAL_AXONAL_DEGENERATION		18	0.72	1.39	0.005	0.805	1	104	tags=17%, list=9%, signal=18%
HP_ABNORMALITY_OF_LOWER_LIP		18	0.7	1.34	0.005	0.751	1	143	tags=33%, list=12%, signal=37%
HP_AUTISTIC_BEHAVIOR		41	0.64	1.3	0.005	0.748	1	301	tags=44%, list=25%, signal=57%
GSE17974_0.5H_VS_72H_UNTREATED_IN_VITRO_CD4_TCELL_UP	Details ...	11	0.81	1.48	0.005	1	1	109	tags=36%, list=9%, signal=40%
GSE17974_CTRL_VS_ACT_IL4_AND_ANTI_IL12_6H_CD4_TCELL_UP	Details ...	9	0.8	1.46	0.005	0.737	1	131	tags=33%, list=11%, signal=37%
GSE21360_PRIMARY_VS_SECONDARY_MEMORY_CD8_TCELL_UP		12	0.78	1.42	0.005	0.784	1	140	tags=50%, list=12%, signal=56%
GSE11057_NAIVE_VS_CENT_MEMORY_CD4_TCELL_UP		9	0.79	1.41	0.005	0.866	1	180	tags=56%, list=15%, signal=65%
GSE17721_LPS_VS_PAM3CSK4_0.5H_BMDC_DN		14	0.75	1.39	0.005	0.854	1	200	tags=43%, list=17%, signal=51%
ZHONG_PFC_C3_ASTROCYTE	Details ...	22	0.71	1.39	0.005	0.624	0.977	304	tags=59%, list=26%, signal=78%
CHR1P36	Details ...	28	0.68	1.34	0.006	0.892	0.866	288	tags=61%, list=24%, signal=78%
DOANE_RESPONSE_TO_ANDROGEN_DN		31	0.66	1.31	0.006	0.881	1	212	tags=32%, list=18%, signal=38%
MIR5087	Details ...	5	0.89	1.46	0.006	1	1	96	tags=60%, list=8%, signal=65%
GCCNNNWTAAR_UNKNOWN		14	0.75	1.4	0.006	1	1	114	tags=50%, list=10%, signal=55%
MODULE_337	Details ...	5	0.9	1.48	0.006	0.609	0.711	54	tags=60%, list=5%, signal=63%
HP_PARKINSONISM		6	0.86	1.46	0.006	0.694	1	148	tags=50%, list=13%, signal=57%
HP_ABNORMAL_MOTOR_NERVE_CONDUCTION_VELOCITY		7	0.84	1.45	0.006	0.7	1	79	tags=29%, list=7%, signal=30%
HP_GAIT_ATAXIA		17	0.73	1.4	0.006	0.84	1	275	tags=59%, list=23%, signal=76%
GOBP_NEGATIVE_REGULATION_OF_CYTOKINE_PRODUCTION		24	0.69	1.34	0.006	0.74	1	188	tags=38%, list=16%, signal=44%
GSE36888_STAT5_AB_KNOCKIN_VS_WT_TCELL_IL2_TREATED_6H_DN		15	0.76	1.42	0.006	0.796	1	123	tags=27%, list=10%, signal=29%
GSE17721_0.5H_VS_12H_POLYIC_BMDC_DN		19	0.71	1.37	0.006	0.814	1	306	tags=58%, list=26%, signal=77%
GSE17580_TREG_VS_TEFF_DN		21	0.7	1.37	0.006	0.801	1	283	tags=52%, list=24%, signal=68%
GSE23568_ID3_KO_VS_WT_CD8_TCELL_DN		19	0.72	1.37	0.006	0.804	1	169	tags=37%, list=14%, signal=42%
GSE3565_DUSP1_VS_WT_SPLENOCYTES_POST_LPS_INJECTION_UP		20	0.7	1.35	0.006	0.979	1	293	tags=55%, list=25%, signal=72%
GSE37301_COMMON_LYMPHOID_PROGENITOR_VS_CD4_TCELL_UP		27	0.68	1.34	0.006	0.922	1	128	tags=33%, list=11%, signal=37%
REACTOME_MITOTIC_PROPHASE		12	0.78	1.43	0.007	0.761	1	99	tags=42%, list=8%, signal=45%
WP_NRF2_PATHWAY		10	0.78	1.42	0.007	0.856	1	257	tags=80%, list=22%, signal=101%
REACTOME_CELLULAR_SENESCENCE		20	0.71	1.37	0.007	0.917	1	236	tags=40%, list=20%, signal=49%
REACTOME_SIGNALING_BY_NUCLEAR_RECEPTORS		33	0.65	1.3	0.007	0.884	1	294	tags=48%, list=25%, signal=63%
MODULE_307	Details ...	8	0.84	1.46	0.007	0.571	0.833	112	tags=25%, list=9%, signal=27%
MORF_RAB1A		43	0.63	1.26	0.007	1	1	279	tags=44%, list=24%, signal=56%
MORF_RAC1		45	0.61	1.24	0.007	1	1	268	tags=40%, list=23%, signal=50%
HP_NEOPLASM_OF_FATTY_TISSUE	Details ...	5	0.91	1.49	0.007	0.611	1	4	tags=20%, list=0%, signal=20%
HP_MULTIPLE_LIPOMAS	Details ...	5	0.91	1.48	0.007	0.71	1	4	tags=20%, list=0%, signal=20%
GOBP_RHO_PROTEIN_SIGNAL_TRANSDUCTION	Details ...	8	0.84	1.46	0.007	0.781	1	159	tags=63%, list=13%, signal=72%
HP_WIDENED_SUBARACHNOID_SPACE		7	0.86	1.46	0.007	0.759	1	105	tags=57%, list=9%, signal=62%
GOBP_NON_MEMBRANE_BOUNDED_ORGANELLE_ASSEMBLY		37	0.64	1.28	0.007	0.738	1	246	tags=41%, list=21%, signal=50%
HP_COGNITIVE_IMPAIRMENT		46	0.62	1.26	0.007	0.718	1	283	tags=39%, list=24%, signal=49%
GOBP_REGULATION_OF_CELL_PROJECTION_ORGANIZATION		42	0.62	1.26	0.007	0.717	1	330	tags=48%, list=28%, signal=64%
GSE8835_HEALTHY_VS_CLL_CD4_TCELL_UP		13	0.77	1.43	0.007	0.791	1	182	tags=54%, list=15%, signal=63%
GSE2770_TGFB_AND_IL4_ACT_VS_ACT_CD4_TCELL_6H_UP		19	0.7	1.35	0.007	0.919	1	288	tags=53%, list=24%, signal=68%
VIETOR_IFRD1_TARGETS	Details ...	5	0.88	1.46	0.008	0.648	1	124	tags=60%, list=10%, signal=67%
ZHAN_MULTIPLE_MYELOMA_CD1_AND_CD2_UP		13	0.75	1.41	0.008	0.883	1	31	tags=8%, list=3%, signal=8%
ACOSTA_PROLIFERATION_INDEPENDENT_MYC_TARGETS_UP		13	0.74	1.38	0.008	0.901	1	91	tags=23%, list=8%, signal=25%
CHANDRAN_METASTASIS_DN		18	0.71	1.36	0.008	0.885	1	146	tags=44%, list=12%, signal=50%
REACTOME_INFECTIOUS_DISEASE		99	0.56	1.17	0.008	0.751	1	398	tags=51%, list=34%, signal=70%
OCT_C	Details ...	11	0.77	1.42	0.008	1	1	142	tags=27%, list=12%, signal=31%
CEBPB_02		16	0.71	1.35	0.008	1	1	162	tags=44%, list=14%, signal=50%
MIR1271_5P		25	0.68	1.33	0.008	1	1	283	tags=48%, list=24%, signal=62%
MODULE_222	Details ...	6	0.87	1.46	0.008	0.452	0.853	99	tags=50%, list=8%, signal=54%
MODULE_149	Details ...	11	0.78	1.43	0.008	0.398	0.964	120	tags=45%, list=10%, signal=50%
HP_EPILEPTIC_ENCEPHALOPATHY		6	0.86	1.45	0.008	0.735	1	105	tags=33%, list=9%, signal=36%
GOBP_POSITIVE_REGULATION_OF_PEPTIDYL_TYROSINE_PHOSPHORYLATION		11	0.79	1.44	0.008	0.74	1	201	tags=64%, list=17%, signal=76%
HP_COUGH		9	0.79	1.41	0.008	0.807	1	140	tags=44%, list=12%, signal=50%
HP_AGGRESSIVE_BEHAVIOR		20	0.7	1.36	0.008	0.737	1	121	tags=40%, list=10%, signal=44%
HP_DEPRESSION		31	0.66	1.3	0.008	0.756	1	239	tags=39%, list=20%, signal=47%
HP_FUNCTIONAL_MOTOR_DEFICIT		36	0.63	1.26	0.008	0.736	1	209	tags=36%, list=18%, signal=43%
GOBP_NEGATIVE_REGULATION_OF_GENE_EXPRESSION		85	0.57	1.19	0.008	0.748	1	318	tags=41%, list=27%, signal=52%
GOMF_MOLECULAR_FUNCTION_REGULATOR		123	0.55	1.16	0.008	0.767	1	351	tags=40%, list=30%, signal=51%
GSE16450_IMMATURE_VS_MATURE_NEURON_CELL_LINE_6H_IFNA_STIM_DN	Details ...	7	0.85	1.47	0.008	0.88	1	142	tags=43%, list=12%, signal=48%
GSE17301_ACD3_ACD28_VS_ACD3_ACD28_AND_IFNA5_STIM_CD8_TCELL_UP		14	0.75	1.41	0.008	0.89	1	93	tags=29%, list=8%, signal=31%
GSE12963_UNINF_VS_ENV_AND_NEF_DEFICIENT_HIV1_INF_CD4_TCELL_DN		12	0.76	1.4	0.008	0.896	1	92	tags=25%, list=8%, signal=27%
GSE14415_INDUCED_TREG_VS_FOXP3_KO_INDUCED_TREG_IL2_CULTURE_DN		10	0.76	1.38	0.008	0.825	1	266	tags=70%, list=23%, signal=90%
GSE25088_CTRL_VS_IL4_AND_ROSIGLITAZONE_STIM_STAT6_KO_MACROPHAGE_DN		18	0.7	1.34	0.008	0.937	1	279	tags=56%, list=24%, signal=72%
GAUTAM_EYE_IRIS_CILIARY_BODY_PUTATIVE_STEM_CELLS		48	0.61	1.24	0.008	0.588	1	263	tags=42%, list=22%, signal=51%
MANNO_MIDBRAIN_NEUROTYPES_HENDO		102	0.56	1.17	0.008	0.544	1	278	tags=34%, list=24%, signal=41%
WP_SELENIUM_MICRONUTRIENT_NETWORK	Details ...	6	0.86	1.45	0.009	0.631	1	78	tags=33%, list=7%, signal=36%
DORN_ADENOVIRUS_INFECTION_24HR_DN		9	0.8	1.4	0.009	0.932	1	228	tags=67%, list=19%, signal=82%
REACTOME_DNA_DAMAGE_TELOMERE_STRESS_INDUCED_SENESCENCE		13	0.75	1.39	0.009	0.966	1	113	tags=38%, list=10%, signal=42%
RHEIN_ALL_GLUCOCORTICOID_THERAPY_UP		12	0.75	1.38	0.009	0.932	1	216	tags=50%, list=18%, signal=61%
LIEN_BREAST_CARCINOMA_METAPLASTIC_VS_DUCTAL_UP		13	0.73	1.38	0.009	0.877	1	273	tags=62%, list=23%, signal=79%
WAKABAYASHI_ADIPOGENESIS_PPARG_BOUND_8D		57	0.6	1.23	0.009	0.77	1	232	tags=37%, list=20%, signal=44%
RYTGCNNRGNAAC_MIF1_01	Details ...	7	0.83	1.44	0.009	1	1	159	tags=29%, list=13%, signal=33%
MIR1180_5P	Details ...	5	0.88	1.44	0.009	1	1	136	tags=60%, list=12%, signal=68%
CCAWWNAAGG_SRF_Q4	Details ...	12	0.76	1.41	0.009	1	1	86	tags=33%, list=7%, signal=36%
MIR636		9	0.79	1.41	0.009	1	1	103	tags=33%, list=9%, signal=36%
NFXL1_TARGET_GENES		27	0.66	1.28	0.009	0.961	1	287	tags=44%, list=24%, signal=57%
GOBP_NEGATIVE_REGULATION_OF_MUSCLE_CELL_DIFFERENTIATION	Details ...	6	0.87	1.47	0.009	0.734	1	106	tags=50%, list=9%, signal=55%
HP_ABNORMAL_PERIPHERAL_MYELINATION		5	0.88	1.45	0.009	0.706	1	79	tags=40%, list=7%, signal=43%
HP_NEONATAL_HYPOTONIA		13	0.77	1.43	0.009	0.817	1	209	tags=46%, list=18%, signal=55%
GOBP_REGULATION_OF_CYCLIN_DEPENDENT_PROTEIN_KINASE_ACTIVITY		6	0.84	1.42	0.009	0.807	1	82	tags=67%, list=7%, signal=71%
GOBP_REGULATION_OF_LIPID_BIOSYNTHETIC_PROCESS		13	0.74	1.38	0.009	0.803	1	78	tags=31%, list=7%, signal=33%
HP_MUSCULAR_HYPOTONIA_OF_THE_TRUNK		16	0.72	1.37	0.009	0.746	1	209	tags=44%, list=18%, signal=52%
HP_ABSENT_SPEECH		20	0.71	1.37	0.009	0.73	1	286	tags=50%, list=24%, signal=65%
HP_ABNORMAL_PYRAMIDAL_SIGN		28	0.67	1.32	0.009	0.76	1	275	tags=50%, list=23%, signal=64%
GOBP_SIGNAL_RELEASE		25	0.66	1.29	0.009	0.747	1	207	tags=44%, list=18%, signal=52%
HP_TREMOR		40	0.62	1.24	0.009	0.732	1	283	tags=43%, list=24%, signal=54%
GOBP_PEPTIDE_BIOSYNTHETIC_PROCESS		82	0.57	1.19	0.009	0.752	1	327	tags=44%, list=28%, signal=56%
GSE20727_H2O2_VS_ROS_INHIBITOR_TREATED_DC_DN	Details ...	6	0.88	1.47	0.009	0.939	1	23	tags=17%, list=2%, signal=17%
GSE360_L_DONOVANI_VS_T_GONDII_DC_UP		12	0.75	1.4	0.009	0.84	1	197	tags=50%, list=17%, signal=59%
GSE22886_NAIVE_CD8_TCELL_VS_NKCELL_UP		15	0.74	1.38	0.009	0.832	1	139	tags=33%, list=12%, signal=37%
GSE20366_TREG_VS_NAIVE_CD4_TCELL_HOMEOSTATIC_CONVERSION_UP		18	0.71	1.35	0.009	0.95	1	291	tags=61%, list=25%, signal=80%
REACTOME_MUSCLE_CONTRACTION		12	0.75	1.39	0.01	0.945	1	206	tags=42%, list=17%, signal=50%
CTR9_TARGET_GENES	Details ...	9	0.8	1.43	0.01	1	1	156	tags=67%, list=13%, signal=76%
SMAD_Q6		17	0.72	1.35	0.01	1	1	173	tags=41%, list=15%, signal=48%
ZID_01		19	0.7	1.35	0.01	1	1	178	tags=37%, list=15%, signal=43%
E2F_Q2		27	0.66	1.31	0.01	1	1	86	tags=22%, list=7%, signal=23%
MODULE_115	Details ...	6	0.86	1.46	0.01	0.383	0.866	120	tags=67%, list=10%, signal=74%
HP_BABINSKI_SIGN		20	0.69	1.33	0.01	0.75	1	148	tags=40%, list=13%, signal=45%
HP_ABNORMALITY_OF_CENTRAL_NERVOUS_SYSTEM_ELECTROPHYSIOLOGY		28	0.65	1.29	0.01	0.744	1	294	tags=39%, list=25%, signal=51%
GOBP_RESPONSE_TO_ORGANIC_CYCLIC_COMPOUND		50	0.61	1.23	0.01	0.722	1	284	tags=42%, list=24%, signal=53%
GSE29618_PRE_VS_DAY7_POST_TIV_FLU_VACCINE_BCELL_UP	Details ...	5	0.9	1.46	0.01	0.794	1	85	tags=40%, list=7%, signal=43%
GSE11057_NAIVE_VS_MEMORY_CD4_TCELL_UP	Details ...	8	0.81	1.43	0.01	0.82	1	153	tags=50%, list=13%, signal=57%
GSE17974_2H_VS_72H_UNTREATED_IN_VITRO_CD4_TCELL_UP		14	0.74	1.38	0.01	0.832	1	238	tags=57%, list=20%, signal=71%
GSE6269_FLU_VS_STAPH_AUREUS_INF_PBMC_DN		18	0.69	1.32	0.01	0.951	1	134	tags=33%, list=11%, signal=37%
GSE30971_CTRL_VS_LPS_STIM_MACROPHAGE_WBP7_KO_2H_DN		26	0.66	1.29	0.01	0.988	1	176	tags=31%, list=15%, signal=35%
FAN_OVARY_CL0_XBP1_SELK_HIGH_STROMAL_CELL		40	0.63	1.27	0.01	0.592	1	313	tags=55%, list=26%, signal=72%
PEREZ_TP53_AND_TP63_TARGETS	Details ...	6	0.88	1.47	0.011	0.672	0.999	83	tags=33%, list=7%, signal=36%
LE_EGR2_TARGETS_DN		14	0.73	1.37	0.011	0.884	1	79	tags=29%, list=7%, signal=30%
MIR3663_3P	Details ...	12	0.76	1.41	0.011	1	1	157	tags=33%, list=13%, signal=38%
CATTTCA_MIR203		16	0.7	1.33	0.011	1	1	230	tags=44%, list=19%, signal=54%
SNRNP70_TARGET_GENES		97	0.57	1.19	0.011	0.957	1	323	tags=38%, list=27%, signal=48%
MODULE_430	Details ...	7	0.83	1.45	0.011	0.358	0.893	103	tags=43%, list=9%, signal=47%
HP_PROGRESSIVE_CEREBELLAR_ATAXIA		8	0.82	1.46	0.011	0.726	1	191	tags=63%, list=16%, signal=74%
HP_ABNORMALITY_OF_EXTRAPYRAMIDAL_MOTOR_FUNCTION		18	0.69	1.33	0.011	0.755	1	333	tags=56%, list=28%, signal=76%
HP_ABNORMALITY_OF_THE_VOICE		31	0.65	1.29	0.011	0.75	1	294	tags=42%, list=25%, signal=54%
HP_MENTAL_DETERIORATION		29	0.66	1.29	0.011	0.742	1	283	tags=41%, list=24%, signal=53%
HP_INTELLECTUAL_DISABILITY_SEVERE		34	0.65	1.29	0.011	0.734	1	209	tags=35%, list=18%, signal=42%
GOBP_PEPTIDE_METABOLIC_PROCESS		93	0.56	1.17	0.011	0.755	1	327	tags=42%, list=28%, signal=53%
GSE2770_IL12_ACT_VS_ACT_CD4_TCELL_48H_DN		13	0.75	1.39	0.011	0.865	1	201	tags=31%, list=17%, signal=37%
GSE32901_TH1_VS_TH17_NEG_CD4_TCELL_UP		11	0.78	1.39	0.011	0.824	1	97	tags=18%, list=8%, signal=20%
GSE29618_BCELL_VS_MDC_DAY7_FLU_VACCINE_UP		10	0.77	1.39	0.011	0.808	1	232	tags=50%, list=20%, signal=62%
GSE44732_UNSTIM_VS_IL27_STIM_IMATURE_DC_DN		20	0.7	1.35	0.011	0.979	1	167	tags=50%, list=14%, signal=57%
GSE360_T_GONDII_VS_B_MALAYI_LOW_DOSE_DC_DN		24	0.67	1.3	0.011	1	1	174	tags=33%, list=15%, signal=38%
BUSSLINGER_ESOPHAGEAL_LATE_SUPRABASAL_CELLS	Details ...	14	0.74	1.37	0.011	0.497	0.991	207	tags=50%, list=18%, signal=60%
PLASARI_TGFB1_SIGNALING_VIA_NFIC_1HR_DN		5	0.88	1.44	0.012	0.733	1	6	tags=40%, list=1%, signal=40%
GTGCAAA_MIR507	Details ...	5	0.87	1.43	0.012	1	1	21	tags=20%, list=2%, signal=20%
CDH4_TARGET_GENES		9	0.77	1.38	0.012	1	1	159	tags=44%, list=13%, signal=51%
CTAWWWATA_RSRFC4_Q2		19	0.67	1.3	0.012	1	1	342	tags=58%, list=29%, signal=80%
PAX3_TARGET_GENES		73	0.59	1.21	0.012	1	1	393	tags=48%, list=33%, signal=67%
HP_OVERLAPPING_TOE		8	0.82	1.42	0.012	0.78	1	78	tags=50%, list=7%, signal=53%
HP_EMOTIONAL_LABILITY		12	0.77	1.41	0.012	0.824	1	179	tags=58%, list=15%, signal=68%
GOBP_REGULATION_OF_REACTIVE_OXYGEN_SPECIES_METABOLIC_PROCESS		13	0.74	1.38	0.012	0.801	1	159	tags=54%, list=13%, signal=62%
HP_TALL_STATURE		15	0.73	1.37	0.012	0.77	1	294	tags=60%, list=25%, signal=79%
GOBP_RECEPTOR_MEDIATED_ENDOCYTOSIS		14	0.73	1.36	0.012	0.727	1	275	tags=50%, list=23%, signal=64%
GOBP_NEGATIVE_REGULATION_OF_RESPONSE_TO_EXTERNAL_STIMULUS		20	0.69	1.32	0.012	0.75	1	255	tags=45%, list=22%, signal=56%
GOBP_POSITIVE_REGULATION_OF_PHOSPHORUS_METABOLIC_PROCESS		59	0.59	1.22	0.012	0.734	1	317	tags=42%, list=27%, signal=55%
GSE36392_TYPE_2_MYELOID_VS_MAC_IL25_TREATED_LUNG_UP	Details ...	6	0.86	1.45	0.012	0.754	1	67	tags=33%, list=6%, signal=35%
GSE30083_SP2_VS_SP4_THYMOCYTE_DN		12	0.75	1.4	0.012	0.891	1	131	tags=17%, list=11%, signal=19%
GSE6269_E_COLI_VS_STREP_PNEUMO_INF_PBMC_UP		10	0.78	1.39	0.012	0.838	1	1	tags=10%, list=0%, signal=10%
GSE6259_33D1_POS_VS_DEC205_POS_SPLENIC_DC_DN		18	0.71	1.35	0.012	0.938	1	139	tags=28%, list=12%, signal=31%
GSE19941_UNSTIM_VS_LPS_STIM_IL10_KO_NFKBP50_KO_MACROPHAGE_UP		20	0.69	1.34	0.012	0.939	1	123	tags=25%, list=10%, signal=27%
GSE3982_CTRL_VS_LPS_48H_DC_UP		15	0.7	1.34	0.012	0.935	1	254	tags=47%, list=21%, signal=59%
GSE19825_CD24LOW_VS_IL2RA_HIGH_DAY3_EFF_CD8_TCELL_DN		22	0.68	1.32	0.012	0.95	1	213	tags=50%, list=18%, signal=60%
GSE28726_ACT_CD4_TCELL_VS_ACT_VA24NEG_NKTCELL_DN		23	0.67	1.29	0.012	1	1	195	tags=43%, list=16%, signal=51%
GSE19401_NAIVE_VS_IMMUNIZED_MOUSE_PLN_FOLLICULAR_DC_UP		30	0.65	1.28	0.012	0.993	1	284	tags=47%, list=24%, signal=60%
GSE37301_MULTIPOTENT_PROGENITOR_VS_CD4_TCELL_DN		31	0.63	1.26	0.012	0.962	1	241	tags=48%, list=20%, signal=59%
GSE2405_0H_VS_9H_A_PHAGOCYTOPHILUM_STIM_NEUTROPHIL_DN		44	0.62	1.24	0.012	0.941	1	394	tags=57%, list=33%, signal=82%
SENESE_HDAC1_TARGETS_UP		57	0.61	1.24	0.013	0.784	1	268	tags=35%, list=23%, signal=43%
MIR7114_3P	Details ...	5	0.88	1.42	0.013	1	1	136	tags=60%, list=12%, signal=68%
MIR7977		13	0.74	1.37	0.013	1	1	133	tags=31%, list=11%, signal=34%
MIR10522_5P		13	0.73	1.35	0.013	1	1	234	tags=46%, list=20%, signal=57%
MIR12133		26	0.66	1.3	0.013	1	1	283	tags=46%, list=24%, signal=59%
HP_MALE_SEXUAL_DYSFUNCTION		7	0.83	1.44	0.013	0.766	1	180	tags=57%, list=15%, signal=67%
GOBP_NEGATIVE_REGULATION_OF_MRNA_METABOLIC_PROCESS		10	0.78	1.41	0.013	0.818	1	170	tags=50%, list=14%, signal=58%
GOBP_NEGATIVE_REGULATION_OF_RESPONSE_TO_DNA_DAMAGE_STIMULUS		9	0.79	1.39	0.013	0.827	1	201	tags=67%, list=17%, signal=80%
GOMF_RRNA_BINDING		11	0.76	1.39	0.013	0.779	1	190	tags=64%, list=16%, signal=75%
GOBP_UROGENITAL_SYSTEM_DEVELOPMENT		12	0.74	1.36	0.013	0.732	1	232	tags=50%, list=20%, signal=62%
GOBP_NEGATIVE_REGULATION_OF_CATABOLIC_PROCESS		33	0.64	1.28	0.013	0.738	1	263	tags=42%, list=22%, signal=53%
ATF2_S_UP.V1_DN	Details ...	9	0.79	1.41	0.013	0.448	0.732	218	tags=44%, list=18%, signal=54%
GSE29618_BCELL_VS_MONOCYTE_UP		11	0.78	1.43	0.013	0.785	1	236	tags=64%, list=20%, signal=79%
GSE41867_DAY15_EFFECTOR_VS_DAY30_MEMORY_CD8_TCELL_LCMV_ARMSTRONG_UP		12	0.75	1.38	0.013	0.811	1	107	tags=33%, list=9%, signal=36%
GSE9509_10MIN_VS_30MIN_LPS_STIM_IL10_KO_MACROPHAGE_DN		17	0.72	1.37	0.013	0.826	1	153	tags=35%, list=13%, signal=40%
GSE14415_INDUCED_TREG_VS_FOXP3_KO_INDUCED_TREG_UP		15	0.71	1.34	0.013	0.925	1	282	tags=60%, list=24%, signal=78%
GSE2405_HEAT_KILLED_LYSATE_VS_LIVE_A_PHAGOCYTOPHILUM_STIM_NEUTROPHIL_9H_DN		20	0.68	1.32	0.013	0.943	1	151	tags=30%, list=13%, signal=34%
GSE41867_NAIVE_VS_DAY15_LCMV_ARMSTRONG_EFFECTOR_CD8_TCELL_UP		21	0.68	1.31	0.013	0.943	1	179	tags=29%, list=15%, signal=33%
GSE34205_HEALTHY_VS_FLU_INF_INFANT_PBMC_DN		26	0.66	1.29	0.013	1	1	364	tags=62%, list=31%, signal=87%
GSE5679_RARA_AGONIST_AM580_VS_AM580_AND_ROSIGLITAZONE_TREATED_DC_DN		27	0.66	1.29	0.013	0.995	1	331	tags=44%, list=28%, signal=60%
GSE9601_NFKB_INHIBITOR_VS_PI3K_INHIBITOR_TREATED_HCMV_INF_MONOCYTE_DN		26	0.65	1.28	0.013	0.994	1	323	tags=58%, list=27%, signal=78%
LAKE_ADULT_KIDNEY_C3_PROXIMAL_TUBULE_EPITHELIAL_CELLS_S1_S2	Details ...	6	0.85	1.44	0.013	0.791	0.8	175	tags=67%, list=15%, signal=78%
ZHONG_PFC_C8_UNKNOWN_NEUROD2_POS_INTERNEURON	Details ...	10	0.76	1.38	0.013	0.571	0.983	153	tags=50%, list=13%, signal=57%
AIZARANI_LIVER_C3_NK_NKT_CELLS_2	Details ...	21	0.68	1.34	0.013	0.537	0.999	293	tags=57%, list=25%, signal=75%
AIZARANI_LIVER_C23_KUPFFER_CELLS_3	Details ...	22	0.68	1.32	0.013	0.598	1	291	tags=45%, list=25%, signal=59%
FONTAINE_PAPILLARY_THYROID_CARCINOMA_DN	Details ...	5	0.89	1.46	0.014	0.686	1	38	tags=40%, list=3%, signal=41%
RODRIGUES_THYROID_CARCINOMA_DN		9	0.79	1.4	0.014	0.927	1	92	tags=44%, list=8%, signal=48%
SWEET_LUNG_CANCER_KRAS_DN		35	0.62	1.24	0.014	0.81	1	275	tags=40%, list=23%, signal=51%
HIF1_Q5		23	0.68	1.31	0.014	1	1	164	tags=39%, list=14%, signal=45%
HP_URINARY_INCONTINENCE		8	0.81	1.41	0.014	0.808	1	96	tags=38%, list=8%, signal=41%
GOBP_HEPATICOBILIARY_SYSTEM_DEVELOPMENT		9	0.79	1.4	0.014	0.856	1	232	tags=56%, list=20%, signal=69%
GOBP_POSITIVE_REGULATION_OF_EPITHELIAL_CELL_MIGRATION		13	0.73	1.36	0.014	0.73	1	220	tags=54%, list=19%, signal=65%
GOBP_ORGANELLE_ASSEMBLY		65	0.6	1.23	0.014	0.718	1	246	tags=34%, list=21%, signal=40%
GSE29618_BCELL_VS_MONOCYTE_DAY7_FLU_VACCINE_UP		11	0.77	1.41	0.014	0.876	1	232	tags=45%, list=20%, signal=56%
GSE30962_ACUTE_VS_CHRONIC_LCMV_SECONDARY_INF_CD8_TCELL_UP		12	0.73	1.35	0.014	0.971	1	303	tags=50%, list=26%, signal=67%
GSE25147_UNSTIM_VS_HELIOBACTER_PYLORI_LPS_STIM_MKN45_CELL_DN		20	0.7	1.34	0.014	0.943	1	292	tags=50%, list=25%, signal=65%
GSE360_CTRL_VS_L_MAJOR_DC_UP		22	0.67	1.3	0.014	1	1	190	tags=45%, list=16%, signal=53%
TRAVAGLINI_LUNG_OLR1_CLASSICAL_MONOCYTE_CELL		79	0.57	1.17	0.014	0.548	1	364	tags=51%, list=31%, signal=68%
CHR6P22	Details ...	9	0.8	1.42	0.015	0.581	0.472	99	tags=56%, list=8%, signal=60%
KEGG_PYRUVATE_METABOLISM		6	0.85	1.44	0.015	0.732	1	5	tags=33%, list=0%, signal=33%
REACTOME_DISEASES_OF_MITOTIC_CELL_CYCLE		5	0.87	1.43	0.015	0.752	1	82	tags=40%, list=7%, signal=43%
FLECHNER_PBL_KIDNEY_TRANSPLANT_REJECTED_VS_OK_DN		10	0.78	1.4	0.015	0.902	1	208	tags=40%, list=18%, signal=48%
REACTOME_CLATHRIN_MEDIATED_ENDOCYTOSIS		10	0.75	1.37	0.015	0.923	1	183	tags=40%, list=15%, signal=47%
NATSUME_RESPONSE_TO_INTERFERON_BETA_DN		12	0.73	1.35	0.015	0.867	1	293	tags=58%, list=25%, signal=77%
MIYAGAWA_TARGETS_OF_EWSR1_ETS_FUSIONS_UP		17	0.7	1.33	0.015	0.854	1	172	tags=29%, list=15%, signal=34%
REACTOME_ESR_MEDIATED_SIGNALING		28	0.65	1.28	0.015	0.856	1	294	tags=50%, list=25%, signal=65%
TCTGATC_MIR383	Details ...	7	0.83	1.43	0.015	1	1	122	tags=29%, list=10%, signal=32%
MIR6077		12	0.73	1.35	0.015	1	1	178	tags=25%, list=15%, signal=29%
HP_DEMYELINATING_PERIPHERAL_NEUROPATHY		5	0.88	1.43	0.015	0.832	1	79	tags=40%, list=7%, signal=43%
GOBP_POLYSACCHARIDE_BIOSYNTHETIC_PROCESS		7	0.84	1.43	0.015	0.806	1	73	tags=29%, list=6%, signal=30%
GOBP_INTERLEUKIN_6_PRODUCTION		11	0.76	1.39	0.015	0.786	1	94	tags=36%, list=8%, signal=39%
HP_ABNORMAL_ORAL_PHYSIOLOGY		20	0.68	1.31	0.015	0.757	1	140	tags=35%, list=12%, signal=39%
GOMF_INORGANIC_MOLECULAR_ENTITY_TRANSMEMBRANE_TRANSPORTER_ACTIVITY		28	0.64	1.27	0.015	0.74	1	205	tags=32%, list=17%, signal=38%
GOCC_MEMBRANE_MICRODOMAIN		27	0.64	1.27	0.015	0.736	1	275	tags=48%, list=23%, signal=61%
GOBP_CELLULAR_RESPONSE_TO_ORGANIC_CYCLIC_COMPOUND		37	0.63	1.26	0.015	0.718	1	284	tags=49%, list=24%, signal=62%
GOMF_GUANYL_NUCLEOTIDE_BINDING		38	0.62	1.25	0.015	0.724	1	294	tags=45%, list=25%, signal=58%
HP_INFANTILE_ONSET		34	0.62	1.24	0.015	0.731	1	292	tags=44%, list=25%, signal=57%
HP_ABNORMAL_FEAR_ANXIETY_RELATED_BEHAVIOR		35	0.63	1.24	0.015	0.734	1	283	tags=43%, list=24%, signal=55%
GSE24634_TREG_VS_TCONV_POST_DAY7_IL4_CONVERSION_DN		16	0.7	1.32	0.015	0.944	1	227	tags=38%, list=19%, signal=46%
GSE10239_MEMORY_VS_DAY4.5_EFF_CD8_TCELL_UP		22	0.67	1.3	0.015	1	1	340	tags=64%, list=29%, signal=88%
GSE360_L_DONOVANI_VS_M_TUBERCULOSIS_MAC_UP		26	0.66	1.3	0.015	1	1	276	tags=46%, list=23%, signal=59%
MANNO_MIDBRAIN_NEUROTYPES_HNBGABA	Details ...	14	0.75	1.39	0.015	0.878	0.97	227	tags=43%, list=19%, signal=52%
RIGGINS_TAMOXIFEN_RESISTANCE_UP		9	0.78	1.39	0.016	0.945	1	149	tags=67%, list=13%, signal=76%
GERY_CEBP_TARGETS		11	0.75	1.38	0.016	0.931	1	256	tags=45%, list=22%, signal=57%
DAZARD_RESPONSE_TO_UV_NHEK_UP		26	0.66	1.29	0.016	0.876	1	216	tags=42%, list=18%, signal=51%
RODRIGUES_THYROID_CARCINOMA_ANAPLASTIC_UP		69	0.57	1.18	0.016	0.76	1	311	tags=36%, list=26%, signal=46%
MODULE_421	Details ...	6	0.85	1.43	0.016	0.396	0.944	99	tags=67%, list=8%, signal=72%
MODULE_32		57	0.59	1.22	0.016	1	1	258	tags=40%, list=22%, signal=49%
HP_EASY_FATIGABILITY		6	0.84	1.42	0.016	0.812	1	140	tags=33%, list=12%, signal=38%
HP_ABNORMALITY_OF_THE_SENSE_OF_SMELL		7	0.81	1.4	0.016	0.873	1	180	tags=43%, list=15%, signal=50%
GOBP_REGULATION_OF_TRANSLATIONAL_INITIATION		11	0.75	1.36	0.016	0.742	1	199	tags=55%, list=17%, signal=65%
HP_ABNORMAL_MALE_REPRODUCTIVE_SYSTEM_PHYSIOLOGY		14	0.72	1.35	0.016	0.74	1	180	tags=43%, list=15%, signal=50%
HP_ABNORMALITY_OF_THE_SMALL_INTESTINE		11	0.73	1.35	0.016	0.726	1	189	tags=45%, list=16%, signal=54%
GOBP_REGULATION_OF_CATABOLIC_PROCESS		100	0.56	1.16	0.016	0.764	1	351	tags=37%, list=30%, signal=48%
GOBP_REGULATION_OF_RESPONSE_TO_STRESS		92	0.56	1.16	0.016	0.766	1	330	tags=37%, list=28%, signal=47%
GSE6269_HEALTHY_VS_STAPH_AUREUS_INF_PBMC_UP		10	0.77	1.39	0.016	0.824	1	182	tags=30%, list=15%, signal=35%
GSE21379_WT_VS_SAP_KO_CD4_TCELL_UP		15	0.71	1.35	0.016	0.961	1	255	tags=40%, list=22%, signal=50%
GSE22601_DOUBLE_NEGATIVE_VS_IMMATURE_CD4_SP_THYMOCYTE_UP		17	0.69	1.32	0.016	0.95	1	184	tags=29%, list=16%, signal=34%
GSE36888_STAT5_AB_KNOCKIN_VS_WT_TCELL_IL2_TREATED_17H_DN		18	0.69	1.31	0.016	0.948	1	246	tags=39%, list=21%, signal=48%
HU_FETAL_RETINA_RPE		33	0.64	1.27	0.016	0.613	1	235	tags=45%, list=20%, signal=55%
WU_APOPTOSIS_BY_CDKN1A_VIA_TP53		6	0.84	1.41	0.017	0.847	1	27	tags=33%, list=2%, signal=34%
MIR6752_3P		13	0.74	1.35	0.017	1	1	116	tags=46%, list=10%, signal=51%
MIR4753_3P		23	0.66	1.3	0.017	0.992	1	273	tags=39%, list=23%, signal=50%
HP_DISINHIBITION		11	0.75	1.37	0.017	0.733	1	283	tags=55%, list=24%, signal=71%
GOBP_NEGATIVE_REGULATION_OF_CELLULAR_CATABOLIC_PROCESS		30	0.65	1.27	0.017	0.735	1	263	tags=43%, list=22%, signal=54%
GOBP_POSITIVE_REGULATION_OF_RESPONSE_TO_EXTERNAL_STIMULUS		31	0.64	1.27	0.017	0.731	1	216	tags=35%, list=18%, signal=42%
GOCC_POSTSYNAPSE		30	0.64	1.27	0.017	0.731	1	195	tags=40%, list=16%, signal=47%
GOBP_SMALL_GTPASE_MEDIATED_SIGNAL_TRANSDUCTION		38	0.61	1.24	0.017	0.733	1	317	tags=47%, list=27%, signal=63%
GSE6269_E_COLI_VS_STAPH_AUREUS_INF_PBMC_UP		7	0.82	1.41	0.017	0.889	1	32	tags=14%, list=3%, signal=15%
GSE4748_LPS_VS_LPS_AND_CYANOBACTERIUM_LPSLIKE_STIM_DC_3H_DN		9	0.78	1.4	0.017	0.861	1	94	tags=33%, list=8%, signal=36%
GSE29618_BCELL_VS_MDC_UP		12	0.75	1.37	0.017	0.796	1	232	tags=50%, list=20%, signal=62%
GSE17721_LPS_VS_CPG_12H_BMDC_DN		19	0.68	1.31	0.017	0.956	1	255	tags=42%, list=22%, signal=53%
GSE17721_CTRL_VS_GARDIQUIMOD_2H_BMDC_UP		20	0.68	1.29	0.017	1	1	127	tags=30%, list=11%, signal=33%
GSE45382_UNTREATED_VS_TGFB_TREATED_MACROPHAGES_UP		30	0.64	1.26	0.017	0.97	1	200	tags=27%, list=17%, signal=31%
ZHENG_CORD_BLOOD_C6_HSC_MULTIPOTENT_PROGENITOR	Details ...	11	0.76	1.38	0.017	0.537	0.988	255	tags=64%, list=22%, signal=80%
JAEGER_METASTASIS_UP		8	0.77	1.38	0.018	0.888	1	145	tags=25%, list=12%, signal=28%
DURAND_STROMA_S_UP		17	0.69	1.33	0.018	0.851	1	202	tags=29%, list=17%, signal=35%
MIR514A_5P	Details ...	7	0.83	1.42	0.018	1	1	140	tags=43%, list=12%, signal=48%
GCTCTTG_MIR335		9	0.78	1.39	0.018	1	1	173	tags=33%, list=15%, signal=39%
MIR3685		11	0.75	1.36	0.018	1	1	182	tags=55%, list=15%, signal=64%
GATA1_02		12	0.73	1.34	0.018	1	1	69	tags=25%, list=6%, signal=26%
HP_FREQUENT_FALLS		5	0.87	1.43	0.018	0.812	1	121	tags=40%, list=10%, signal=44%
GOBP_CELLULAR_TRANSITION_METAL_ION_HOMEOSTASIS		10	0.78	1.41	0.018	0.804	1	232	tags=60%, list=20%, signal=74%
HP_IMPOTENCE		6	0.83	1.39	0.018	0.818	1	180	tags=50%, list=15%, signal=59%
GOBP_REGULATION_OF_PEPTIDYL_TYROSINE_PHOSPHORYLATION		15	0.71	1.34	0.018	0.747	1	275	tags=53%, list=23%, signal=69%
HP_GONOSOMAL_INHERITANCE		17	0.7	1.33	0.018	0.738	1	226	tags=47%, list=19%, signal=57%
GOCC_TRANSPORT_VESICLE_MEMBRANE		17	0.7	1.33	0.018	0.725	1	183	tags=35%, list=15%, signal=41%
GSE22935_UNSTIM_VS_48H_MBOVIS_BCG_STIM_MYD88_KO_MACROPHAGE_UP		10	0.77	1.39	0.018	0.827	1	73	tags=20%, list=6%, signal=21%
GSE37301_HEMATOPOIETIC_STEM_CELL_VS_PRO_BCELL_UP		14	0.72	1.34	0.018	0.932	1	233	tags=57%, list=20%, signal=70%
GSE20715_WT_VS_TLR4_KO_LUNG_DN		14	0.72	1.34	0.018	0.933	1	107	tags=29%, list=9%, signal=31%
GSE11961_MARGINAL_ZONE_BCELL_VS_GERMINAL_CENTER_BCELL_DAY7_UP		19	0.69	1.33	0.018	0.986	1	154	tags=37%, list=13%, signal=42%
GSE43863_TH1_VS_LY6C_INT_CXCR5POS_MEMORY_CD4_TCELL_UP		22	0.67	1.31	0.018	0.948	1	168	tags=23%, list=14%, signal=26%
GSE40666_WT_VS_STAT4_KO_CD8_TCELL_WITH_IFNA_STIM_90MIN_DN		20	0.66	1.29	0.018	0.993	1	149	tags=30%, list=13%, signal=34%
GSE6269_HEALTHY_VS_FLU_INF_PBMC_DN		23	0.65	1.27	0.018	0.957	1	200	tags=39%, list=17%, signal=46%
GSE2405_0H_VS_24H_A_PHAGOCYTOPHILUM_STIM_NEUTROPHIL_UP		42	0.61	1.23	0.018	0.913	1	340	tags=52%, list=29%, signal=71%
REACTOME_P75_NTR_RECEPTOR_MEDIATED_SIGNALLING		5	0.85	1.4	0.019	0.942	1	161	tags=60%, list=14%, signal=69%
SERVITJA_LIVER_HNF1A_TARGETS_DN		5	0.85	1.4	0.019	0.9	1	105	tags=40%, list=9%, signal=44%
WALLACE_PROSTATE_CANCER_RACE_DN		5	0.86	1.4	0.019	0.885	1	18	tags=20%, list=2%, signal=20%
ACEVEDO_LIVER_CANCER_WITH_H3K27ME3_UP		12	0.72	1.34	0.019	0.883	1	135	tags=33%, list=11%, signal=37%
MIR641		10	0.75	1.37	0.019	1	1	172	tags=40%, list=15%, signal=46%
GTGACGY_E4F1_Q6		48	0.59	1.2	0.019	0.968	1	313	tags=42%, list=26%, signal=54%
HP_ERECTILE_DYSFUNCTION		6	0.83	1.39	0.019	0.782	1	180	tags=50%, list=15%, signal=59%
GOCC_PLASMA_MEMBRANE_RAFT		11	0.74	1.36	0.019	0.724	1	275	tags=64%, list=23%, signal=82%
HP_RIGIDITY		15	0.72	1.35	0.019	0.728	1	172	tags=47%, list=15%, signal=54%
HP_APRAXIA		12	0.73	1.35	0.019	0.732	1	282	tags=50%, list=24%, signal=65%
GOBP_SYNAPTIC_SIGNALING		32	0.64	1.26	0.019	0.729	1	306	tags=53%, list=26%, signal=70%
HP_PAIN		60	0.58	1.19	0.019	0.745	1	276	tags=35%, list=23%, signal=43%
HP_ABNORMALITY_OF_THE_DENTITION		83	0.56	1.18	0.019	0.761	1	294	tags=33%, list=25%, signal=40%
GOBP_CELLULAR_MACROMOLECULE_BIOSYNTHETIC_PROCESS		155	0.54	1.13	0.019	0.765	1	327	tags=36%, list=28%, signal=43%
GSE3982_EOSINOPHIL_VS_BCELL_UP		9	0.77	1.38	0.019	0.814	1	67	tags=33%, list=6%, signal=35%
GSE2770_UNTREATED_VS_IL12_TREATED_ACT_CD4_TCELL_6H_DN		16	0.7	1.33	0.019	0.968	1	170	tags=31%, list=14%, signal=36%
GSE3982_NEUTROPHIL_VS_BCELL_DN		20	0.68	1.32	0.019	0.948	1	261	tags=45%, list=22%, signal=57%
GSE40274_CTRL_VS_GATA1_TRANSDUCED_ACTIVATED_CD4_TCELL_DN		15	0.7	1.32	0.019	0.953	1	61	tags=40%, list=5%, signal=42%
GSE37534_UNTREATED_VS_GW1929_TREATED_CD4_TCELL_PPARG1_AND_FOXP3_TRASDUCED_UP		24	0.66	1.27	0.019	0.968	1	346	tags=58%, list=29%, signal=81%
HALLMARK_UV_RESPONSE_UP	Details ...	21	0.68	1.3	0.019	1	0.652	188	tags=43%, list=16%, signal=50%
KEGG_EPITHELIAL_CELL_SIGNALING_IN_HELICOBACTER_PYLORI_INFECTION		10	0.76	1.37	0.02	0.907	1	216	tags=70%, list=18%, signal=85%
MIR4774_5P	Details ...	6	0.84	1.41	0.02	1	1	76	tags=17%, list=6%, signal=18%
TCCCRNNRTGC_UNKNOWN		18	0.69	1.32	0.02	1	1	114	tags=22%, list=10%, signal=24%
CAGCTG_AP4_Q5		77	0.57	1.19	0.02	0.966	1	294	tags=36%, list=25%, signal=45%
ZNF618_TARGET_GENES		80	0.57	1.17	0.02	0.935	1	290	tags=34%, list=25%, signal=42%
HP_ABNORMAL_CSF_PROTEIN_LEVEL		5	0.85	1.4	0.02	0.83	1	148	tags=80%, list=13%, signal=91%
HP_DIMINISHED_MOTIVATION		8	0.79	1.39	0.02	0.823	1	209	tags=50%, list=18%, signal=60%
GOBP_CYTOPLASMIC_TRANSLATION		28	0.65	1.27	0.02	0.74	1	293	tags=64%, list=25%, signal=83%
HP_ABNORMAL_NERVOUS_SYSTEM_ELECTROPHYSIOLOGY		38	0.62	1.24	0.02	0.741	1	294	tags=34%, list=25%, signal=44%
HP_MOTOR_DELAY		54	0.59	1.2	0.02	0.739	1	282	tags=33%, list=24%, signal=42%
GOBP_REGULATION_OF_INTRACELLULAR_SIGNAL_TRANSDUCTION		123	0.54	1.13	0.02	0.764	1	330	tags=37%, list=28%, signal=45%
GSE19888_NO_PRETREAT_VS_ADENOSINE_A3R_INHIBITOR_PRETREATED_MAST_CELL_TCELL_MEMBRANES_ACT_UP		18	0.7	1.32	0.02	0.943	1	160	tags=28%, list=14%, signal=32%
GSE39556_CD8A_DC_VS_NK_CELL_MOUSE_3H_POST_POLYIC_INJ_UP		20	0.67	1.29	0.02	1	1	252	tags=55%, list=21%, signal=69%
GSE22935_WT_VS_MYD88_KO_MACROPHAGE_12H_MBOVIS_BCG_STIM_UP		22	0.66	1.29	0.02	0.98	1	271	tags=36%, list=23%, signal=46%
GSE34006_UNTREATED_VS_A2AR_AGONIST_TREATED_TREG_UP		31	0.63	1.25	0.02	0.944	1	236	tags=35%, list=20%, signal=43%
BUSSLINGER_GASTRIC_METALLOTHIONEIN_CELLS	Details ...	12	0.74	1.36	0.02	0.48	0.996	186	tags=42%, list=16%, signal=49%
HAY_BONE_MARROW_IMMATURE_NEUTROPHIL		22	0.67	1.29	0.02	0.578	1	233	tags=55%, list=20%, signal=67%
OCT1_01		8	0.78	1.37	0.021	1	1	142	tags=25%, list=12%, signal=28%
ETF_Q6		11	0.74	1.35	0.021	1	1	52	tags=18%, list=4%, signal=19%
TCANNTGAY_SREBP1_01		36	0.62	1.25	0.021	1	1	326	tags=47%, list=28%, signal=63%
ZFP91_TARGET_GENES		106	0.55	1.15	0.021	0.953	1	258	tags=33%, list=22%, signal=38%
MODULE_321		24	0.65	1.27	0.021	1	1	232	tags=42%, list=20%, signal=51%
GOBP_SECOND_MESSENGER_MEDIATED_SIGNALING		11	0.75	1.37	0.021	0.757	1	273	tags=55%, list=23%, signal=70%
GOBP_VESICLE_MEDIATED_TRANSPORT_IN_SYNAPSE		12	0.74	1.36	0.021	0.731	1	189	tags=42%, list=16%, signal=49%
GOMF_TRANSLATION_REGULATOR_ACTIVITY_NUCLEIC_ACID_BINDING		14	0.72	1.34	0.021	0.736	1	187	tags=57%, list=16%, signal=67%
GOBP_RNA_CATABOLIC_PROCESS		21	0.67	1.28	0.021	0.743	1	318	tags=43%, list=27%, signal=58%
GOBP_POSITIVE_REGULATION_OF_GENE_EXPRESSION		77	0.56	1.17	0.021	0.751	1	327	tags=45%, list=28%, signal=59%
HP_GENERALIZED_HYPOTONIA		82	0.56	1.17	0.021	0.757	1	303	tags=33%, list=26%, signal=41%
GOBP_AMIDE_BIOSYNTHETIC_PROCESS		90	0.56	1.16	0.021	0.76	1	327	tags=42%, list=28%, signal=54%
HP_HYPERTONIA		87	0.56	1.16	0.021	0.766	1	301	tags=33%, list=25%, signal=41%
GSE19941_UNSTIM_VS_LPS_STIM_IL10_KO_NFKBP50_KO_MACROPHAGE_DN		12	0.73	1.33	0.021	0.955	1	41	tags=25%, list=3%, signal=26%
GSE29164_CD8_TCELL_VS_CD8_TCELL_AND_IL12_TREATED_MELANOMA_DAY7_DN		19	0.69	1.32	0.021	0.947	1	275	tags=53%, list=23%, signal=67%
TRAVAGLINI_LUNG_PLATELET_MEGAKARYOCYTE_CELL		62	0.58	1.18	0.021	0.56	1	281	tags=40%, list=24%, signal=50%
BLANCO_MELO_COVID19_BRONCHIAL_EPITHELIAL_CELLS_SARS_COV_2_INFECTION_UP		9	0.77	1.38	0.022	0.934	1	216	tags=44%, list=18%, signal=54%
BLANCO_MELO_COVID19_SARS_COV_2_INFECTION_A594_ACE2_EXPRESSING_CELLS_RUXOLITINIB_DN		9	0.76	1.36	0.022	0.88	1	158	tags=67%, list=13%, signal=76%
MIR8073		6	0.82	1.38	0.022	1	1	101	tags=33%, list=9%, signal=36%
GOBP_NEGATIVE_REGULATION_OF_DNA_REPAIR		5	0.87	1.43	0.022	0.813	1	139	tags=80%, list=12%, signal=90%
HP_POSTURAL_INSTABILITY		6	0.83	1.39	0.022	0.835	1	172	tags=50%, list=15%, signal=58%
GOBP_REGULATION_OF_SIGNALING_RECEPTOR_ACTIVITY		6	0.82	1.39	0.022	0.817	1	107	tags=50%, list=9%, signal=55%
GOBP_REGULATION_OF_PROTEIN_TYROSINE_KINASE_ACTIVITY		11	0.76	1.37	0.022	0.81	1	121	tags=45%, list=10%, signal=50%
HP_ABNORMAL_FACIAL_SHAPE		82	0.56	1.16	0.022	0.766	1	294	tags=34%, list=25%, signal=42%
GOBP_REGULATION_OF_PHOSPHORUS_METABOLIC_PROCESS		93	0.55	1.15	0.022	0.763	1	294	tags=35%, list=25%, signal=44%
GSE36078_WT_VS_IL1R_KO_LUNG_DC_AFTER_AD5_INF_UP		16	0.69	1.29	0.022	1	1	334	tags=50%, list=28%, signal=69%
GSE27291_0H_VS_6H_STIM_GAMMADELTA_TCELL_UP		18	0.68	1.29	0.022	1	1	163	tags=39%, list=14%, signal=44%
GSE32423_IL7_VS_IL7_IL4_MEMORY_CD8_TCELL_UP		21	0.66	1.28	0.022	0.991	1	31	tags=14%, list=3%, signal=14%
GSE1925_3H_VS_24H_IFNG_STIM_IFNG_PRIMED_MACROPHAGE_UP		20	0.66	1.28	0.022	0.986	1	179	tags=30%, list=15%, signal=35%
GSE339_EX_VIVO_VS_IN_CULTURE_CD4POS_DC_DN		30	0.62	1.24	0.022	0.934	1	247	tags=40%, list=21%, signal=49%
GAO_ESOPHAGUS_25W_C4_FGFR1HIGH_EPITHELIAL_CELLS	Details ...	10	0.75	1.36	0.022	0.475	0.997	94	tags=20%, list=8%, signal=22%
MURARO_PANCREAS_DUCTAL_CELL		165	0.54	1.14	0.022	0.555	1	324	tags=39%, list=27%, signal=46%
DORN_ADENOVIRUS_INFECTION_32HR_DN		7	0.79	1.38	0.023	0.881	1	228	tags=71%, list=19%, signal=88%
FOXJ2_02		10	0.75	1.36	0.023	1	1	286	tags=60%, list=24%, signal=78%
CP2_01		15	0.7	1.32	0.023	1	1	192	tags=53%, list=16%, signal=63%
GOMF_RIBOSOME_BINDING		7	0.81	1.39	0.023	0.793	1	187	tags=71%, list=16%, signal=84%
HP_ABNORMAL_AORTIC_VALVE_PHYSIOLOGY		11	0.74	1.36	0.023	0.728	1	215	tags=55%, list=18%, signal=66%
GOBP_TRANSITION_METAL_ION_HOMEOSTASIS		12	0.73	1.35	0.023	0.731	1	232	tags=50%, list=20%, signal=62%
HP_ABNORMALITY_OF_SALIVATION		12	0.72	1.33	0.023	0.73	1	96	tags=42%, list=8%, signal=45%
HP_HIP_DYSPLASIA		17	0.69	1.32	0.023	0.75	1	268	tags=35%, list=23%, signal=45%
GOBP_REGULATED_EXOCYTOSIS		18	0.67	1.29	0.023	0.751	1	189	tags=39%, list=16%, signal=46%
HP_MYOCLONUS		23	0.65	1.27	0.023	0.735	1	301	tags=35%, list=25%, signal=46%
HP_INCREASED_BODY_WEIGHT		26	0.64	1.26	0.023	0.729	1	209	tags=31%, list=18%, signal=37%
GOBP_POSITIVE_REGULATION_OF_PROTEIN_MODIFICATION_PROCESS		63	0.58	1.2	0.023	0.742	1	317	tags=40%, list=27%, signal=51%
GOBP_REGULATION_OF_CELL_ADHESION		52	0.58	1.19	0.023	0.748	1	216	tags=33%, list=18%, signal=38%
CAMP_UP.V1_UP	Details ...	37	0.61	1.22	0.023	0.731	1	232	tags=35%, list=20%, signal=42%
GSE12003_MIR223_KO_VS_WT_BM_PROGENITOR_8D_CULTURE_UP		7	0.8	1.39	0.023	0.82	1	189	tags=43%, list=16%, signal=51%
GSE46242_TH1_VS_ANERGIC_TH1_CD4_TCELL_WITH_EGR2_DELETED_DN		10	0.75	1.35	0.023	0.939	1	229	tags=50%, list=19%, signal=61%
GSE41867_DAY6_EFFECTOR_VS_DAY30_EXHAUSTED_CD8_TCELL_LCMV_CLONE13_DN		16	0.69	1.31	0.023	0.946	1	300	tags=50%, list=25%, signal=66%
GSE3982_MAC_VS_CENT_MEMORY_CD4_TCELL_UP		25	0.66	1.29	0.023	0.986	1	228	tags=40%, list=19%, signal=49%
GSE37532_VISCERAL_ADIPOSE_TISSUE_VS_LN_DERIVED_PPARG_KO_TCONV_CD4_TCELL_UP		24	0.65	1.27	0.023	0.956	1	354	tags=58%, list=30%, signal=82%
GSE46606_UNSTIM_VS_CD40L_IL2_IL5_DAY1_STIMULATED_BCELL_DN		25	0.65	1.27	0.023	0.944	1	283	tags=48%, list=24%, signal=62%
GSE13547_WT_VS_ZFX_KO_BCELL_ANTI_IGM_STIM_2H_UP		23	0.64	1.25	0.023	0.952	1	310	tags=39%, list=26%, signal=52%
REACTOME_SENESCENCE_ASSOCIATED_SECRETORY_PHENOTYPE_SASP		10	0.75	1.36	0.024	0.929	1	236	tags=50%, list=20%, signal=62%
REACTOME_AMINO_ACIDS_REGULATE_MTORC1		8	0.77	1.36	0.024	0.913	1	112	tags=38%, list=9%, signal=41%
REACTOME_FORMATION_OF_THE_BETA_CATENIN_TCF_TRANSACTIVATING_COMPLEX		7	0.78	1.35	0.024	0.873	1	236	tags=71%, list=20%, signal=89%
LASTOWSKA_NEUROBLASTOMA_COPY_NUMBER_DN		73	0.57	1.18	0.024	0.758	1	349	tags=45%, list=30%, signal=60%
REACTOME_CELLULAR_RESPONSES_TO_STIMULI		105	0.54	1.14	0.024	0.74	1	293	tags=34%, list=25%, signal=42%
ZNF331_TARGET_GENES		16	0.7	1.32	0.024	1	1	248	tags=50%, list=21%, signal=62%
TOX4_TARGET_GENES		18	0.67	1.29	0.024	0.99	1	185	tags=33%, list=16%, signal=39%
MIR96_5P		32	0.63	1.24	0.024	1	1	283	tags=44%, list=24%, signal=56%
HP_THICK_LOWER_LIP_VERMILION		12	0.72	1.33	0.024	0.748	1	143	tags=42%, list=12%, signal=47%
GOBP_NUCLEOSOME_ORGANIZATION		16	0.7	1.32	0.024	0.749	1	236	tags=44%, list=20%, signal=54%
HP_ABNORMAL_CIRCULATING_CARBOHYDRATE_CONCENTRATION		14	0.7	1.31	0.024	0.754	1	179	tags=36%, list=15%, signal=42%
HP_ABNORMALITY_OF_THYROID_PHYSIOLOGY		22	0.67	1.29	0.024	0.734	1	209	tags=27%, list=18%, signal=33%
GOBP_POSITIVE_REGULATION_OF_CATALYTIC_ACTIVITY		78	0.57	1.17	0.024	0.755	1	340	tags=45%, list=29%, signal=59%
GOBP_NEGATIVE_REGULATION_OF_RESPONSE_TO_STIMULUS		111	0.54	1.14	0.024	0.77	1	284	tags=34%, list=24%, signal=41%
GSE13485_DAY7_VS_DAY21_YF17D_VACCINE_PBMC_DN		7	0.81	1.37	0.024	0.787	1	195	tags=57%, list=16%, signal=68%
GSE34156_NOD2_LIGAND_VS_NOD2_AND_TLR1_TLR2_LIGAND_24H_TREATED_MONOCYTE_DN		15	0.7	1.33	0.024	0.972	1	178	tags=33%, list=15%, signal=39%
GSE39556_CD8A_DC_VS_NK_CELL_MOUSE_3H_POST_POLYIC_INJ_DN		18	0.68	1.29	0.024	1	1	236	tags=50%, list=20%, signal=62%
GSE7219_UNSTIM_VS_LPS_AND_ANTI_CD40_STIM_NIK_NFKB2_KO_DC_DN		19	0.67	1.28	0.024	0.967	1	341	tags=47%, list=29%, signal=66%
GARCIA_PINERES_PBMC_HPV_16_L1_VLP_AGE_18_25YO_2MO_DN		24	0.65	1.26	0.024	0.96	1	335	tags=58%, list=28%, signal=80%
GSE3982_DC_VS_EFF_MEMORY_CD4_TCELL_UP		31	0.63	1.25	0.024	0.936	1	357	tags=52%, list=30%, signal=72%
GSE339_CD8POS_VS_CD4CD8DN_DC_IN_CULTURE_DN		28	0.62	1.23	0.024	0.924	1	318	tags=36%, list=27%, signal=48%
FAN_EMBRYONIC_CTX_EX_4_EXCITATORY_NEURON	Details ...	7	0.79	1.37	0.024	0.464	0.991	211	tags=43%, list=18%, signal=52%
CHESLER_BRAIN_HIGHEST_EXPRESSION		6	0.84	1.41	0.025	0.819	1	156	tags=50%, list=13%, signal=57%
JIANG_AGING_HYPOTHALAMUS_DN		8	0.78	1.36	0.025	0.9	1	0	tags=13%, list=0%, signal=12%
REACTOME_TRANSCRIPTIONAL_REGULATION_OF_GRANULOPOIESIS		8	0.77	1.35	0.025	0.844	1	236	tags=63%, list=20%, signal=78%
REACTOME_INTRACELLULAR_SIGNALING_BY_SECOND_MESSENGERS		32	0.62	1.24	0.025	0.77	1	282	tags=44%, list=24%, signal=56%
MIR619_5P		7	0.79	1.37	0.025	1	1	233	tags=57%, list=20%, signal=71%
CACTGCC_MIR34A_MIR34C_MIR449		25	0.64	1.24	0.025	0.999	1	183	tags=32%, list=15%, signal=37%
MODULE_86	Details ...	10	0.75	1.36	0.025	0.768	1	294	tags=90%, list=25%, signal=119%
HP_HYPOMIMIC_FACE		5	0.84	1.38	0.025	0.811	1	172	tags=60%, list=15%, signal=70%
GOCC_EUCHROMATIN		5	0.83	1.37	0.025	0.778	1	180	tags=60%, list=15%, signal=70%
HP_SLEEP_DISTURBANCE		39	0.6	1.22	0.025	0.737	1	294	tags=36%, list=25%, signal=46%
GSE17974_IL4_AND_ANTI_IL12_VS_UNTREATED_0.5H_ACT_CD4_TCELL_DN		8	0.79	1.4	0.025	0.897	1	130	tags=25%, list=11%, signal=28%
GSE32423_CTRL_VS_IL4_MEMORY_CD8_TCELL_UP		17	0.69	1.32	0.025	0.958	1	165	tags=29%, list=14%, signal=34%
OCONNOR_PBMC_MENVEO_ACWYVAX_AGE_30_70YO_7DY_AFTER_SECOND_DOSE_VS_7DY_AFTER_FIRST_DOSE_UP		19	0.67	1.29	0.025	0.987	1	279	tags=53%, list=24%, signal=68%
GSE3982_BCELL_VS_NKCELL_UP		22	0.67	1.28	0.025	0.963	1	115	tags=27%, list=10%, signal=30%
GSE25123_IL4_VS_IL4_AND_ROSIGLITAZONE_STIM_MACROPHAGE_DAY10_DN		22	0.66	1.28	0.025	0.989	1	336	tags=41%, list=28%, signal=56%
GERHOLD_ADIPOGENESIS_UP		8	0.77	1.35	0.026	0.857	1	115	tags=50%, list=10%, signal=55%
IVANOVA_HEMATOPOIESIS_INTERMEDIATE_PROGENITOR		21	0.66	1.29	0.026	0.87	1	297	tags=43%, list=25%, signal=56%
REACTOME_DEVELOPMENTAL_BIOLOGY		88	0.56	1.16	0.026	0.751	1	426	tags=52%, list=36%, signal=76%
MIR6878_5P		9	0.78	1.39	0.026	1	1	28	tags=22%, list=2%, signal=23%
MIR6510_5P		7	0.8	1.37	0.026	1	1	12	tags=14%, list=1%, signal=14%
MYB_Q3		13	0.71	1.32	0.026	1	1	164	tags=23%, list=14%, signal=26%
ZIC1_01		19	0.67	1.28	0.026	0.966	1	283	tags=37%, list=24%, signal=48%
MIR539_5P		23	0.65	1.28	0.026	0.958	1	272	tags=35%, list=23%, signal=44%
CACBINDINGPROTEIN_Q6		23	0.65	1.27	0.026	0.948	1	306	tags=48%, list=26%, signal=63%
ZNF843_TARGET_GENES		73	0.57	1.18	0.026	0.952	1	332	tags=47%, list=28%, signal=61%
GOMF_TRANSLATION_INITIATION_FACTOR_ACTIVITY		8	0.79	1.38	0.026	0.794	1	187	tags=75%, list=16%, signal=88%
HP_SECONDARY_AMENORRHEA		7	0.79	1.37	0.026	0.806	1	180	tags=29%, list=15%, signal=34%
GOBP_NEUROTRANSMITTER_SECRETION		7	0.8	1.37	0.026	0.761	1	189	tags=71%, list=16%, signal=85%
GOBP_REACTIVE_OXYGEN_SPECIES_METABOLIC_PROCESS		22	0.66	1.28	0.026	0.739	1	159	tags=32%, list=13%, signal=36%
HP_CHOREA		25	0.64	1.26	0.026	0.729	1	333	tags=48%, list=28%, signal=65%
GOCC_CELL_SUBSTRATE_JUNCTION		67	0.57	1.17	0.026	0.752	1	416	tags=57%, list=35%, signal=83%
GSE24142_EARLY_THYMIC_PROGENITOR_VS_DN2_THYMOCYTE_FETAL_DN		12	0.72	1.32	0.026	0.961	1	227	tags=67%, list=19%, signal=82%
GSE12392_CD8A_POS_VS_NEG_SPLEEN_DC_DN		21	0.67	1.28	0.026	0.98	1	141	tags=33%, list=12%, signal=37%
GAUTAM_EYE_IRIS_CILIARY_BODY_WIF1_HIGH_FIBROBLASTS		26	0.64	1.26	0.026	0.582	1	286	tags=46%, list=24%, signal=60%
CHR17Q21	Details ...	11	0.74	1.34	0.027	0.467	0.872	252	tags=55%, list=21%, signal=69%
NABA_ECM_GLYCOPROTEINS		8	0.77	1.36	0.027	0.905	1	173	tags=50%, list=15%, signal=58%
HAHTOLA_MYCOSIS_FUNGOIDES_CD4_UP		8	0.77	1.35	0.027	0.861	1	216	tags=63%, list=18%, signal=76%
WEI_MIR34A_TARGETS		14	0.71	1.32	0.027	0.87	1	92	tags=21%, list=8%, signal=23%
BIDUS_METASTASIS_UP		18	0.68	1.29	0.027	0.895	1	249	tags=39%, list=21%, signal=49%
NAGASHIMA_NRG1_SIGNALING_UP		26	0.64	1.26	0.027	0.846	1	263	tags=42%, list=22%, signal=53%
MULLIGHAN_MLL_SIGNATURE_2_DN		31	0.62	1.24	0.027	0.771	1	255	tags=29%, list=22%, signal=36%
MIR4650_3P		9	0.74	1.32	0.027	1	1	189	tags=44%, list=16%, signal=53%
LMTK3_TARGET_GENES		34	0.62	1.23	0.027	1	1	241	tags=41%, list=20%, signal=50%
MIR106A_5P		31	0.62	1.23	0.027	0.994	1	149	tags=29%, list=13%, signal=32%
HP_MORPHOLOGICAL_ABNORMALITY_OF_THE_PYRAMIDAL_TRACT		5	0.84	1.38	0.027	0.798	1	143	tags=60%, list=12%, signal=68%
GOBP_SYNAPTIC_VESICLE_EXOCYTOSIS		7	0.8	1.37	0.027	0.759	1	189	tags=71%, list=16%, signal=85%
HP_ABNORMAL_SOCIAL_BEHAVIOR		12	0.72	1.32	0.027	0.754	1	209	tags=50%, list=18%, signal=60%
GOBP_MUSCLE_CELL_PROLIFERATION		14	0.7	1.32	0.027	0.747	1	232	tags=50%, list=20%, signal=61%
HP_ABNORMALITY_OF_HINDBRAIN_MORPHOLOGY		64	0.57	1.17	0.027	0.751	1	303	tags=33%, list=26%, signal=42%
GSE36078_WT_VS_IL1R_KO_LUNG_DC_AFTER_AD5_T425A_HEXON_INF_DN		10	0.75	1.35	0.027	0.945	1	124	tags=30%, list=10%, signal=33%
GSE42021_CD24HI_TREG_VS_CD24HI_TCONV_THYMUS_DN		22	0.65	1.26	0.027	0.957	1	232	tags=45%, list=20%, signal=56%
GSE9006_TYPE_1_DIABETES_AT_DX_VS_4MONTH_POST_DX_PBMC_UP		34	0.62	1.23	0.027	0.918	1	322	tags=44%, list=27%, signal=59%
REACTOME_TRNA_PROCESSING		10	0.75	1.36	0.028	0.873	1	226	tags=30%, list=19%, signal=37%
REACTOME_REGULATION_OF_INSULIN_SECRETION		12	0.73	1.33	0.028	0.862	1	183	tags=42%, list=15%, signal=49%
MIR3175		11	0.73	1.34	0.028	1	1	197	tags=36%, list=17%, signal=43%
GGCNRNWCTTYS_UNKNOWN		12	0.72	1.33	0.028	1	1	144	tags=33%, list=12%, signal=38%
NFAT_Q6		14	0.69	1.3	0.028	1	1	86	tags=21%, list=7%, signal=23%
ID1_TARGET_GENES		93	0.55	1.15	0.028	0.95	1	411	tags=46%, list=35%, signal=65%
HP_ABNORMAL_CIRCULATING_PYRUVATE_FAMILY_AMINO_ACID_CONCENTRATION		6	0.81	1.37	0.028	0.738	1	66	tags=33%, list=6%, signal=35%
HP_DIARRHEA		15	0.7	1.3	0.028	0.758	1	189	tags=47%, list=16%, signal=55%
GOBP_MRNA_CATABOLIC_PROCESS		18	0.67	1.3	0.028	0.742	1	318	tags=50%, list=27%, signal=67%
GOMF_GTPASE_ACTIVITY		34	0.63	1.25	0.028	0.713	1	294	tags=44%, list=25%, signal=57%
GSE36888_UNTREATED_VS_IL2_TREATED_TCELL_6H_DN		19	0.67	1.29	0.028	0.99	1	180	tags=32%, list=15%, signal=37%
GSE18893_CTRL_VS_TNF_TREATED_TREG_24H_UP		20	0.66	1.28	0.028	0.978	1	223	tags=35%, list=19%, signal=42%
GSE5589_IL6_KO_VS_IL10_KO_LPS_AND_IL10_STIM_MACROPHAGE_180MIN_UP		22	0.65	1.26	0.028	0.95	1	226	tags=45%, list=19%, signal=55%
GSE24142_DN2_VS_DN3_THYMOCYTE_FETAL_UP		27	0.64	1.25	0.028	0.94	1	224	tags=30%, list=19%, signal=36%
REACTOME_RNA_POLYMERASE_II_TRANSCRIPTION_TERMINATION		8	0.78	1.38	0.029	0.911	1	101	tags=25%, list=9%, signal=27%
SIMBULAN_UV_RESPONSE_IMMORTALIZED_DN		7	0.79	1.36	0.029	0.918	1	232	tags=86%, list=20%, signal=106%
DORN_ADENOVIRUS_INFECTION_48HR_DN		7	0.79	1.35	0.029	0.872	1	228	tags=71%, list=19%, signal=88%
MIKKELSEN_MCV6_HCP_WITH_H3K27ME3		9	0.75	1.33	0.029	0.858	1	132	tags=22%, list=11%, signal=25%
REACTOME_EUKARYOTIC_TRANSLATION_INITIATION		29	0.63	1.25	0.029	0.817	1	293	tags=66%, list=25%, signal=85%
HAMAI_APOPTOSIS_VIA_TRAIL_UP		34	0.62	1.24	0.029	0.777	1	247	tags=38%, list=21%, signal=47%
GOBP_INTRINSIC_APOPTOTIC_SIGNALING_PATHWAY_IN_RESPONSE_TO_DNA_DAMAGE		10	0.75	1.35	0.029	0.738	1	201	tags=60%, list=17%, signal=72%
HP_ONSET		104	0.54	1.14	0.029	0.767	1	324	tags=38%, list=27%, signal=47%
GSE40666_UNTREATED_VS_IFNA_STIM_CD8_TCELL_90MIN_UP		10	0.76	1.37	0.029	0.815	1	178	tags=40%, list=15%, signal=47%
GSE24142_EARLY_THYMIC_PROGENITOR_VS_DN2_THYMOCYTE_ADULT_DN		17	0.7	1.32	0.029	0.957	1	176	tags=29%, list=15%, signal=34%
GSE41176_UNSTIM_VS_ANTI_IGM_STIM_TAK1_KO_BCELL_3H_UP		11	0.71	1.31	0.029	0.949	1	201	tags=55%, list=17%, signal=65%
GSE30971_CTRL_VS_LPS_STIM_MACROPHAGE_WBP7_HET_2H_DN		18	0.68	1.29	0.029	1	1	176	tags=33%, list=15%, signal=39%
TRAVAGLINI_LUNG_ADVENTITIAL_FIBROBLAST_CELL		30	0.63	1.25	0.029	0.58	1	322	tags=57%, list=27%, signal=76%
HALLMARK_P53_PATHWAY	Details ...	25	0.64	1.25	0.029	0.566	0.914	324	tags=56%, list=27%, signal=76%
FOROUTAN_PRODRANK_TGFB_EMT_DN		10	0.74	1.32	0.03	0.885	1	153	tags=30%, list=13%, signal=34%
CHEMNITZ_RESPONSE_TO_PROSTAGLANDIN_E2_UP		21	0.64	1.25	0.03	0.814	1	94	tags=24%, list=8%, signal=25%
CEBP_Q2_01		16	0.68	1.28	0.03	0.962	1	173	tags=31%, list=15%, signal=36%
ZMYM2_TARGET_GENES		17	0.67	1.28	0.03	0.966	1	301	tags=59%, list=25%, signal=78%
NFKBIA_TARGET_GENES		59	0.57	1.18	0.03	0.931	1	377	tags=46%, list=32%, signal=64%
GOBP_REGULATION_OF_GLUCONEOGENESIS		7	0.8	1.38	0.03	0.811	1	57	tags=29%, list=5%, signal=30%
GOCC_DNA_PACKAGING_COMPLEX		10	0.74	1.34	0.03	0.752	1	236	tags=60%, list=20%, signal=74%
GOBP_REGULATION_OF_DNA_REPAIR		11	0.73	1.33	0.03	0.727	1	139	tags=45%, list=12%, signal=51%
GOBP_MONOSACCHARIDE_BIOSYNTHETIC_PROCESS		12	0.71	1.31	0.03	0.749	1	57	tags=25%, list=5%, signal=26%
GOCC_COATED_VESICLE_MEMBRANE		18	0.67	1.28	0.03	0.735	1	215	tags=28%, list=18%, signal=33%
HP_CONSTIPATION		32	0.62	1.23	0.03	0.72	1	239	tags=38%, list=20%, signal=46%
GOBP_CELL_PROJECTION_ORGANIZATION		86	0.55	1.15	0.03	0.765	1	330	tags=38%, list=28%, signal=49%
GSE5099_MONOCYTE_VS_ALTERNATIVE_M2_MACROPHAGE_UP		11	0.73	1.33	0.03	0.96	1	262	tags=45%, list=22%, signal=58%
GSE2706_2H_VS_8H_LPS_STIM_DC_UP		14	0.71	1.31	0.03	0.94	1	168	tags=50%, list=14%, signal=58%
GSE3691_IFN_PRODUCING_KILLER_DC_VS_PLASMACYTOID_DC_SPLEEN_DN		19	0.68	1.29	0.03	0.996	1	150	tags=42%, list=13%, signal=47%
GSE43863_NAIVE_VS_TFH_CD4_EFF_TCELL_D6_LCMV_UP		30	0.63	1.24	0.03	0.942	1	228	tags=33%, list=19%, signal=40%
TRAVAGLINI_LUNG_PROLIFERATING_BASAL_CELL		180	0.52	1.12	0.03	0.561	1	414	tags=45%, list=35%, signal=59%
WP_HEPATITIS_C_AND_HEPATOCELLULAR_CARCINOMA		9	0.77	1.36	0.031	0.868	1	232	tags=67%, list=20%, signal=82%
ANDERSEN_LIVER_CANCER_KRT19_UP		9	0.75	1.35	0.031	0.852	1	199	tags=56%, list=17%, signal=66%
RASHI_RESPONSE_TO_IONIZING_RADIATION_2		16	0.68	1.28	0.031	0.852	1	224	tags=44%, list=19%, signal=53%
SCHAEFFER_PROSTATE_DEVELOPMENT_6HR_DN		50	0.58	1.19	0.031	0.76	1	339	tags=40%, list=29%, signal=54%
NUYTTEN_NIPP1_TARGETS_UP		53	0.58	1.18	0.031	0.769	1	354	tags=38%, list=30%, signal=51%
MIR34C_3P		5	0.85	1.4	0.031	1	1	58	tags=40%, list=5%, signal=42%
NFKB_Q6_01		11	0.73	1.35	0.031	1	1	211	tags=45%, list=18%, signal=55%
GOBP_POSITIVE_REGULATION_OF_ENDOTHELIAL_CELL_MIGRATION		12	0.72	1.32	0.031	0.746	1	220	tags=50%, list=19%, signal=61%
HP_DELAYED_ERUPTION_OF_TEETH		20	0.66	1.26	0.031	0.726	1	215	tags=35%, list=18%, signal=42%
GOBP_REGULATION_OF_MACROAUTOPHAGY		22	0.65	1.25	0.031	0.71	1	263	tags=41%, list=22%, signal=52%
HP_GAIT_DISTURBANCE		73	0.56	1.16	0.031	0.767	1	283	tags=32%, list=24%, signal=39%
GOBP_POSITIVE_REGULATION_OF_SIGNALING		114	0.54	1.13	0.031	0.765	1	330	tags=38%, list=28%, signal=47%
GSE18893_TCONV_VS_TREG_2H_TNF_STIM_DN		7	0.79	1.37	0.031	0.839	1	121	tags=29%, list=10%, signal=32%
GSE7460_FOXP3_MUT_VS_HET_ACT_TCONV_DN		8	0.78	1.37	0.031	0.824	1	5	tags=13%, list=0%, signal=12%
GSE6269_FLU_VS_STAPH_AUREUS_INF_PBMC_UP		11	0.72	1.32	0.031	0.953	1	141	tags=36%, list=12%, signal=41%
GSE17721_CTRL_VS_POLYIC_12H_BMDC_DN		17	0.68	1.3	0.031	1	1	168	tags=41%, list=14%, signal=47%
GSE23505_UNTREATED_VS_4DAY_IL6_IL1_IL23_TREATED_CD4_TCELL_UP		13	0.69	1.29	0.031	1	1	140	tags=38%, list=12%, signal=43%
GSE24634_TEFF_VS_TCONV_DAY3_IN_CULTURE_DN		17	0.68	1.28	0.031	0.965	1	317	tags=59%, list=27%, signal=79%
GSE17721_CPG_VS_GARDIQUIMOD_4H_BMDC_DN		19	0.66	1.27	0.031	0.963	1	283	tags=42%, list=24%, signal=54%
GSE29618_PRE_VS_DAY7_POST_TIV_FLU_VACCINE_PDC_DN		19	0.66	1.27	0.031	0.944	1	286	tags=47%, list=24%, signal=61%
GSE17721_LPS_VS_POLYIC_6H_BMDC_DN		24	0.64	1.26	0.031	0.954	1	232	tags=33%, list=20%, signal=41%
DESCARTES_FETAL_CEREBRUM_MEGAKARYOCYTES		26	0.63	1.23	0.031	0.608	1	300	tags=46%, list=25%, signal=60%
DAIRKEE_CANCER_PRONE_RESPONSE_BPA_E2		20	0.67	1.28	0.032	0.846	1	257	tags=45%, list=22%, signal=57%
REACTOME_ACTIVATION_OF_THE_MRNA_UPON_BINDING_OF_THE_CAP_BINDING_COMPLEX_AND_EIFS_AND_SUBSEQUENT_BINDING_TO_43S		18	0.67	1.28	0.032	0.846	1	259	tags=72%, list=22%, signal=91%
MIR589_3P		15	0.69	1.3	0.032	1	1	145	tags=40%, list=12%, signal=45%
ZNF512_TARGET_GENES		28	0.63	1.23	0.032	0.984	1	341	tags=46%, list=29%, signal=64%
MIR149_3P		36	0.61	1.21	0.032	0.972	1	284	tags=44%, list=24%, signal=57%
ZIM3_TARGET_GENES		58	0.58	1.18	0.032	0.945	1	347	tags=45%, list=29%, signal=60%
GOCC_SYNAPTIC_VESICLE_MEMBRANE		7	0.79	1.37	0.032	0.784	1	183	tags=71%, list=15%, signal=84%
GOBP_NEPHRON_DEVELOPMENT		8	0.78	1.37	0.032	0.746	1	232	tags=75%, list=20%, signal=93%
GOBP_ERBB_SIGNALING_PATHWAY		7	0.79	1.37	0.032	0.73	1	107	tags=43%, list=9%, signal=47%
GOBP_CYTOKINE_PRODUCTION_INVOLVED_IN_IMMUNE_RESPONSE		9	0.74	1.32	0.032	0.758	1	201	tags=33%, list=17%, signal=40%
HP_ABNORMAL_FACIAL_EXPRESSION		13	0.7	1.32	0.032	0.75	1	271	tags=54%, list=23%, signal=69%
HP_ABNORMAL_CIRCULATING_AMINO_ACID_CONCENTRATION		13	0.7	1.3	0.032	0.749	1	102	tags=31%, list=9%, signal=33%
HP_DYSKINESIA		19	0.66	1.28	0.032	0.749	1	283	tags=42%, list=24%, signal=54%
GOBP_POSITIVE_REGULATION_OF_CELL_POPULATION_PROLIFERATION		60	0.57	1.18	0.032	0.762	1	303	tags=40%, list=26%, signal=51%
GSE10325_BCELL_VS_MYELOID_DN		18	0.68	1.29	0.032	1	1	188	tags=39%, list=16%, signal=46%
GSE23502_BM_VS_COLON_TUMOR_MYELOID_DERIVED_SUPPRESSOR_CELL_UP		19	0.66	1.27	0.032	0.943	1	311	tags=53%, list=26%, signal=70%
PATEL_SKIN_OF_BODY_ZOSTAVAX_AGE_70_93YO_VZV_CHALLENGE_6HR_UP		27	0.64	1.25	0.032	0.952	1	306	tags=41%, list=26%, signal=54%
BUSSLINGER_DUODENAL_STEM_CELLS		60	0.57	1.17	0.032	0.548	1	327	tags=47%, list=28%, signal=61%
FAN_OVARY_CL11_MURAL_GRANULOSA_CELL		79	0.55	1.15	0.032	0.562	1	283	tags=33%, list=24%, signal=40%
BRUINS_UVC_RESPONSE_VIA_TP53_GROUP_B		51	0.58	1.19	0.033	0.761	1	372	tags=47%, list=31%, signal=66%
CAGCAGG_MIR370		9	0.77	1.38	0.033	1	1	132	tags=33%, list=11%, signal=37%
LHX3_01		7	0.79	1.36	0.033	1	1	147	tags=57%, list=12%, signal=65%
MIR526B_3P		31	0.62	1.23	0.033	0.99	1	149	tags=29%, list=13%, signal=32%
MIR6785_5P		43	0.59	1.19	0.033	0.969	1	284	tags=40%, list=24%, signal=50%
JDP2_TARGET_GENES		176	0.52	1.11	0.033	0.934	1	444	tags=47%, list=38%, signal=64%
MODULE_159		21	0.66	1.28	0.033	0.94	1	247	tags=48%, list=21%, signal=59%
GOBP_REGULATION_OF_RHO_PROTEIN_SIGNAL_TRANSDUCTION		5	0.85	1.39	0.033	0.816	1	159	tags=80%, list=13%, signal=92%
GOCC_CLATHRIN_COATED_VESICLE_MEMBRANE		8	0.77	1.35	0.033	0.736	1	183	tags=50%, list=15%, signal=59%
HP_DIMINISHED_MOVEMENT		7	0.78	1.35	0.033	0.736	1	172	tags=29%, list=15%, signal=33%
GOCC_SITE_OF_DNA_DAMAGE		10	0.74	1.33	0.033	0.737	1	71	tags=30%, list=6%, signal=32%
HP_ABNORMALITY_OF_MOUTH_SHAPE		15	0.69	1.3	0.033	0.751	1	294	tags=67%, list=25%, signal=88%
GOBP_REGULATION_OF_AUTOPHAGY		41	0.6	1.2	0.033	0.743	1	347	tags=44%, list=29%, signal=60%
GSE17721_CTRL_VS_POLYIC_2H_BMDC_DN		8	0.78	1.38	0.033	0.841	1	56	tags=25%, list=5%, signal=26%
GSE37336_LY6C_POS_VS_NEG_NAIVE_CD4_TCELL_DN		5	0.84	1.37	0.033	0.827	1	162	tags=40%, list=14%, signal=46%
GSE21360_NAIVE_VS_SECONDARY_MEMORY_CD8_TCELL_DN		17	0.68	1.28	0.033	0.959	1	291	tags=53%, list=25%, signal=69%
GSE10325_BCELL_VS_MYELOID_UP		18	0.66	1.28	0.033	0.992	1	153	tags=28%, list=13%, signal=31%
GSE17721_CTRL_VS_POLYIC_24H_BMDC_UP		27	0.63	1.24	0.033	0.932	1	293	tags=44%, list=25%, signal=58%
GSE3982_DC_VS_BCELL_UP		31	0.62	1.23	0.033	0.926	1	216	tags=42%, list=18%, signal=50%
MACLACHLAN_BRCA1_TARGETS_UP		7	0.79	1.35	0.034	0.84	1	159	tags=71%, list=13%, signal=82%
REACTOME_TRANSPORT_OF_MATURE_TRANSCRIPT_TO_CYTOPLASM		10	0.75	1.34	0.034	0.861	1	101	tags=20%, list=9%, signal=22%
FOROUTAN_TGFB_EMT_DN		10	0.74	1.34	0.034	0.859	1	153	tags=30%, list=13%, signal=34%
DELACROIX_RARG_BOUND_MEF		33	0.62	1.23	0.034	0.782	1	236	tags=36%, list=20%, signal=44%
MIR6883_5P		36	0.61	1.21	0.034	0.976	1	284	tags=44%, list=24%, signal=57%
MORF_DAP		15	0.68	1.29	0.034	0.984	1	192	tags=40%, list=16%, signal=47%
GOBP_SYNAPTIC_VESICLE_RECYCLING		5	0.84	1.38	0.034	0.801	1	183	tags=60%, list=15%, signal=71%
GOBP_CALCIUM_ION_TRANSMEMBRANE_TRANSPORT		16	0.68	1.29	0.034	0.748	1	142	tags=25%, list=12%, signal=28%
GOBP_PROTEIN_CONTAINING_COMPLEX_LOCALIZATION		16	0.67	1.28	0.034	0.734	1	294	tags=38%, list=25%, signal=49%
GOCC_NUCLEAR_MEMBRANE		32	0.61	1.22	0.034	0.737	1	334	tags=50%, list=28%, signal=68%
HP_SPASTICITY		72	0.56	1.16	0.034	0.768	1	286	tags=33%, list=24%, signal=41%
RAF_UP.V1_DN	Details ...	20	0.65	1.26	0.034	0.73	1	285	tags=55%, list=24%, signal=71%
GSE13547_CTRL_VS_ANTI_IGM_STIM_ZFX_KO_BCELL_12H_DN		8	0.76	1.35	0.034	0.927	1	265	tags=50%, list=22%, signal=64%
GSE19941_UNSTIM_VS_LPS_AND_IL10_STIM_IL10_KO_NFKBP50_KO_MACROPHAGE_UP		10	0.74	1.33	0.034	0.96	1	287	tags=50%, list=24%, signal=65%
GSE32901_NAIVE_VS_TH17_NEG_CD4_TCELL_UP		14	0.7	1.3	0.034	1	1	348	tags=71%, list=29%, signal=100%
GSE360_L_MAJOR_VS_B_MALAYI_LOW_DOSE_DC_UP		19	0.67	1.29	0.034	0.981	1	233	tags=53%, list=20%, signal=65%
GSE34006_UNTREATED_VS_A2AR_AGONIST_TREATED_TREG_DN		20	0.65	1.27	0.034	0.965	1	314	tags=60%, list=27%, signal=80%
GSE22025_PROGESTERONE_VS_TGFB1_AND_PROGESTERONE_TREATED_CD4_TCELL_UP		23	0.65	1.27	0.034	0.961	1	349	tags=52%, list=30%, signal=73%
GSE33292_DN3_THYMOCYTE_VS_TCF1_KO_TCELL_LYMPHOMA_UP		27	0.63	1.24	0.034	0.94	1	236	tags=33%, list=20%, signal=41%
GSE27786_CD8_TCELL_VS_ERYTHROBLAST_UP		27	0.63	1.24	0.034	0.93	1	223	tags=37%, list=19%, signal=45%
GATA_C		11	0.72	1.32	0.035	1	1	268	tags=45%, list=23%, signal=58%
SREBP1_Q6		18	0.67	1.27	0.035	0.97	1	143	tags=28%, list=12%, signal=31%
AP1_Q2_01		17	0.67	1.27	0.035	0.953	1	278	tags=53%, list=24%, signal=68%
HP_COARSE_HAIR		5	0.84	1.37	0.035	0.793	1	0	tags=20%, list=0%, signal=20%
HP_ACTION_TREMOR		8	0.76	1.34	0.035	0.752	1	179	tags=38%, list=15%, signal=44%
HP_ABNORMALITY_OF_THE_DIENCEPHALON		14	0.71	1.31	0.035	0.762	1	209	tags=36%, list=18%, signal=43%
HP_HIGHLY_ARCHED_EYEBROW		13	0.7	1.29	0.035	0.741	1	268	tags=31%, list=23%, signal=39%
HP_FUNCTIONAL_ABNORMALITY_OF_THE_GASTROINTESTINAL_TRACT		70	0.56	1.15	0.035	0.762	1	294	tags=36%, list=25%, signal=45%
GSE32986_GMCSF_AND_CURDLAN_LOWDOSE_VS_GMCSF_AND_CURDLAN_HIGHDOSE_STIM_DC_DN		9	0.75	1.34	0.035	0.936	1	184	tags=44%, list=16%, signal=52%
GSE27859_DC_VS_CD11C_INT_F480_INT_DC_UP		12	0.71	1.31	0.035	0.937	1	195	tags=42%, list=16%, signal=49%
GSE34156_UNTREATED_VS_24H_TLR1_TLR2_LIGAND_TREATED_MONOCYTE_DN		14	0.69	1.3	0.035	1	1	195	tags=36%, list=16%, signal=42%
GSE32901_NAIVE_VS_TH17_ENRICHED_CD4_TCELL_DN		17	0.68	1.3	0.035	1	1	220	tags=53%, list=19%, signal=64%
GSE17721_12H_VS_24H_POLYIC_BMDC_UP		15	0.68	1.28	0.035	0.99	1	223	tags=27%, list=19%, signal=32%
GSE17721_POLYIC_VS_PAM3CSK4_0.5H_BMDC_DN		23	0.64	1.26	0.035	0.961	1	320	tags=57%, list=27%, signal=76%
GSE33162_HDAC3_KO_VS_HDAC3_KO_MACROPHAGE_DN		24	0.64	1.25	0.035	0.954	1	165	tags=33%, list=14%, signal=38%
GSE17721_LPS_VS_CPG_16H_BMDC_DN		23	0.64	1.25	0.035	0.953	1	207	tags=35%, list=18%, signal=41%
GSE2770_TGFB_AND_IL4_VS_IL12_TREATED_ACT_CD4_TCELL_2H_DN		23	0.64	1.25	0.035	0.935	1	288	tags=52%, list=24%, signal=68%
CHR20Q11	Details ...	18	0.66	1.27	0.036	0.377	0.987	158	tags=39%, list=13%, signal=44%
YANG_BREAST_CANCER_ESR1_LASER_DN		5	0.83	1.36	0.036	0.859	1	121	tags=60%, list=10%, signal=67%
HILLION_HMGA1B_TARGETS		13	0.7	1.3	0.036	0.891	1	313	tags=54%, list=26%, signal=72%
BASSO_B_LYMPHOCYTE_NETWORK		22	0.65	1.25	0.036	0.81	1	269	tags=41%, list=23%, signal=52%
ZIC3_01		18	0.67	1.28	0.036	0.961	1	218	tags=33%, list=18%, signal=40%
YGCGYRCGC_UNKNOWN		26	0.62	1.23	0.036	0.986	1	281	tags=35%, list=24%, signal=44%
HP_SINGLE_TRANSVERSE_PALMAR_CREASE		8	0.77	1.35	0.036	0.735	1	209	tags=38%, list=18%, signal=45%
GOBP_REGULATION_OF_POSTSYNAPSE_ORGANIZATION		7	0.78	1.34	0.036	0.734	1	128	tags=29%, list=11%, signal=32%
GOBP_RESPONSE_TO_TEMPERATURE_STIMULUS		11	0.73	1.32	0.036	0.747	1	246	tags=55%, list=21%, signal=68%
GOMF_TRANSLATION_FACTOR_ACTIVITY_RNA_BINDING		12	0.71	1.31	0.036	0.759	1	267	tags=67%, list=23%, signal=85%
GOBP_REGULATION_OF_INFLAMMATORY_RESPONSE		20	0.66	1.28	0.036	0.729	1	220	tags=40%, list=19%, signal=48%
GOBP_NEGATIVE_REGULATION_OF_INTRACELLULAR_SIGNAL_TRANSDUCTION		47	0.59	1.19	0.036	0.755	1	275	tags=38%, list=23%, signal=48%
GOBP_POSTTRANSCRIPTIONAL_REGULATION_OF_GENE_EXPRESSION		59	0.57	1.17	0.036	0.753	1	318	tags=37%, list=27%, signal=48%
GSE14386_UNTREATED_VS_IFNA_TREATED_ACT_PBMC_MS_PATIENT_UP		8	0.77	1.36	0.036	0.923	1	273	tags=63%, list=23%, signal=81%
GSE37336_LY6C_POS_VS_NEG_NAIVE_CD4_TCELL_UP		11	0.73	1.33	0.036	0.97	1	241	tags=45%, list=20%, signal=57%
GSE7460_TCONV_VS_TREG_THYMUS_UP		16	0.68	1.29	0.036	0.977	1	197	tags=31%, list=17%, signal=37%
GSE45365_HEALTHY_VS_MCMV_INFECTION_CD11B_DC_UP		14	0.68	1.28	0.036	0.976	1	277	tags=43%, list=23%, signal=55%
GSE17721_CTRL_VS_LPS_4H_BMDC_UP		21	0.65	1.27	0.036	0.957	1	284	tags=57%, list=24%, signal=74%
GSE17721_LPS_VS_PAM3CSK4_16H_BMDC_UP		17	0.66	1.27	0.036	0.957	1	321	tags=47%, list=27%, signal=64%
GSE3982_EOSINOPHIL_VS_NEUTROPHIL_UP		21	0.64	1.25	0.036	0.94	1	69	tags=29%, list=6%, signal=30%
AMIT_EGF_RESPONSE_120_HELA		8	0.78	1.36	0.037	0.915	1	216	tags=50%, list=18%, signal=61%
YAO_TEMPORAL_RESPONSE_TO_PROGESTERONE_CLUSTER_12		15	0.69	1.29	0.037	0.902	1	102	tags=27%, list=9%, signal=29%
KIM_WT1_TARGETS_12HR_UP		17	0.67	1.27	0.037	0.844	1	246	tags=29%, list=21%, signal=37%
REACTOME_TRANSLATION		59	0.57	1.16	0.037	0.758	1	394	tags=56%, list=33%, signal=80%
MIR6513_3P		6	0.81	1.35	0.037	1	1	25	tags=33%, list=2%, signal=34%
TEF1_Q6		12	0.71	1.31	0.037	1	1	200	tags=42%, list=17%, signal=50%
GOCC_CLATHRIN_COATED_ENDOCYTIC_VESICLE_MEMBRANE		5	0.83	1.36	0.037	0.733	1	183	tags=80%, list=15%, signal=94%
HP_NON_MOTOR_SEIZURE		7	0.78	1.34	0.037	0.74	1	105	tags=43%, list=9%, signal=47%
HP_TELANGIECTASIA		13	0.69	1.3	0.037	0.749	1	275	tags=46%, list=23%, signal=59%
GSE17721_CTRL_VS_PAM3CSK4_2H_BMDC_UP		18	0.66	1.27	0.037	0.962	1	309	tags=50%, list=26%, signal=67%
GSE27859_CD11C_INT_F480_HI_MACROPHAGE_VS_CD11C_ING_F480_INT_DC_DN		17	0.66	1.25	0.037	0.955	1	251	tags=41%, list=21%, signal=52%
GSE27434_WT_VS_DNMT1_KO_TREG_DN		27	0.63	1.24	0.037	0.921	1	232	tags=41%, list=20%, signal=50%
ZHANG_RESPONSE_TO_IKK_INHIBITOR_AND_TNF_UP		19	0.67	1.28	0.038	0.85	1	341	tags=58%, list=29%, signal=80%
WP_NETWORK_MAP_OF_SARSCOV2_SIGNALING_PATHWAY		18	0.67	1.27	0.038	0.843	1	218	tags=44%, list=18%, signal=54%
MIR3922_5P		8	0.76	1.34	0.038	1	1	65	tags=25%, list=5%, signal=26%
MIR7161_5P		13	0.7	1.29	0.038	0.999	1	321	tags=46%, list=27%, signal=63%
YATGNWAAT_OCT_C		17	0.66	1.26	0.038	0.957	1	157	tags=24%, list=13%, signal=27%
MORF_PPP2R5E	Details ...	9	0.74	1.32	0.038	0.955	1	268	tags=78%, list=23%, signal=100%
MODULE_36	Details ...	15	0.69	1.29	0.038	1	1	238	tags=40%, list=20%, signal=49%
HP_ABNORMALITY_OF_THE_PARATHYROID_GLAND		8	0.77	1.35	0.038	0.731	1	140	tags=25%, list=12%, signal=28%
GSE411_WT_VS_SOCS3_KO_MACROPHAGE_IL6_STIM_400MIN_DN		11	0.71	1.29	0.038	1	1	142	tags=36%, list=12%, signal=41%
GSE14000_4H_VS_16H_LPS_DC_TRANSLATED_RNA_UP		16	0.69	1.29	0.038	1	1	225	tags=38%, list=19%, signal=46%
GSE20715_0H_VS_6H_OZONE_LUNG_DN		15	0.68	1.29	0.038	0.975	1	328	tags=60%, list=28%, signal=82%
GSE42724_MEMORY_VS_B1_BCELL_DN		25	0.63	1.24	0.038	0.934	1	256	tags=40%, list=22%, signal=50%
GSE339_CD8POS_VS_CD4CD8DN_DC_UP		26	0.63	1.24	0.038	0.929	1	223	tags=38%, list=19%, signal=46%
LAKE_ADULT_KIDNEY_C17_COLLECTING_SYSTEM_PCS_STRESSED_DISSOC_SUBSET		29	0.61	1.21	0.038	0.606	1	263	tags=34%, list=22%, signal=43%
HU_FETAL_RETINA_MICROGLIA		43	0.58	1.19	0.038	0.577	1	274	tags=40%, list=23%, signal=50%
RUBENSTEIN_SKELETAL_MUSCLE_NK_CELLS		53	0.57	1.16	0.038	0.547	1	340	tags=51%, list=29%, signal=68%
REACTOME_OPIOID_SIGNALLING		10	0.73	1.33	0.039	0.854	1	142	tags=30%, list=12%, signal=34%
REACTOME_CELLULAR_RESPONSE_TO_STARVATION		32	0.61	1.21	0.039	0.794	1	293	tags=56%, list=25%, signal=73%
DACOSTA_UV_RESPONSE_VIA_ERCC3_DN		58	0.57	1.16	0.039	0.756	1	318	tags=41%, list=27%, signal=54%
MIR200A_5P		8	0.74	1.32	0.039	1	1	173	tags=38%, list=15%, signal=44%
MIR513C_5P		12	0.71	1.3	0.039	1	1	164	tags=42%, list=14%, signal=48%
CTATGCA_MIR153		16	0.68	1.28	0.039	0.957	1	183	tags=25%, list=15%, signal=29%
USF_Q6		18	0.66	1.26	0.039	0.969	1	211	tags=22%, list=18%, signal=27%
IRF9_TARGET_GENES		101	0.54	1.13	0.039	0.963	1	325	tags=40%, list=27%, signal=50%
HP_ABNORMAL_CIRCULATING_PROTEINOGENIC_AMINO_ACID_DERIVATIVE_CONCENTRATION		6	0.81	1.36	0.039	0.735	1	66	tags=33%, list=6%, signal=35%
HP_RESTLESSNESS		11	0.73	1.33	0.039	0.731	1	209	tags=55%, list=18%, signal=66%
HP_GENERALIZED_ONSET_SEIZURE		19	0.65	1.26	0.039	0.714	1	209	tags=32%, list=18%, signal=38%
GOBP_VIRAL_PROCESS		48	0.58	1.18	0.039	0.751	1	320	tags=42%, list=27%, signal=55%
GSE24574_BCL6_HIGH_TFH_VS_TCONV_CD4_TCELL_UP		12	0.71	1.31	0.039	0.942	1	220	tags=50%, list=19%, signal=61%
GSE1925_CTRL_VS_3H_IFNG_STIM_IFNG_PRIMED_MACROPHAGE_UP		15	0.68	1.28	0.039	0.997	1	302	tags=67%, list=26%, signal=88%
GSE10240_IL22_VS_IL17_STIM_PRIMARY_BRONCHIAL_EPITHELIAL_CELLS_DN		17	0.66	1.26	0.039	0.948	1	174	tags=41%, list=15%, signal=48%
GSE17721_POLYIC_VS_CPG_4H_BMDC_UP		21	0.65	1.26	0.039	0.951	1	200	tags=33%, list=17%, signal=39%
WHITFIELD_CELL_CYCLE_S		13	0.7	1.31	0.04	0.882	1	277	tags=54%, list=23%, signal=70%
WP_MALIGNANT_PLEURAL_MESOTHELIOMA		37	0.6	1.2	0.04	0.787	1	232	tags=38%, list=20%, signal=46%
MIR1_5P		7	0.79	1.35	0.04	1	1	223	tags=57%, list=19%, signal=70%
HP_DEMENTIA		15	0.68	1.28	0.04	0.744	1	338	tags=53%, list=29%, signal=74%
GOBP_REGULATION_OF_RNA_SPLICING		23	0.64	1.24	0.04	0.731	1	259	tags=52%, list=22%, signal=66%
GOBP_REGULATION_OF_RESPONSE_TO_EXTERNAL_STIMULUS		58	0.57	1.17	0.04	0.755	1	318	tags=36%, list=27%, signal=47%
GOMF_CELL_ADHESION_MOLECULE_BINDING		71	0.56	1.16	0.04	0.764	1	425	tags=54%, list=36%, signal=79%
GOBP_MACROMOLECULE_CATABOLIC_PROCESS		126	0.53	1.11	0.04	0.767	1	412	tags=41%, list=35%, signal=57%
GSE9006_TYPE_1_DIABETES_AT_DX_VS_1MONTH_POST_DX_PBMC_DN		11	0.72	1.31	0.04	0.947	1	124	tags=27%, list=10%, signal=30%
GSE360_L_DONOVANI_VS_L_MAJOR_MAC_DN		17	0.66	1.26	0.04	0.957	1	161	tags=35%, list=14%, signal=40%
GSE26669_CD4_VS_CD8_TCELL_IN_MLR_UP		24	0.64	1.24	0.04	0.93	1	164	tags=33%, list=14%, signal=38%
GSE8685_IL2_ACT_IL2_STARVED_VS_IL15_ACT_IL2_STARVED_CD4_TCELL_DN		25	0.63	1.24	0.04	0.933	1	256	tags=40%, list=22%, signal=50%
GSE11057_NAIVE_CD4_VS_PBMC_CD4_TCELL_DN		29	0.62	1.22	0.04	0.918	1	230	tags=38%, list=19%, signal=46%
KEGG_P53_SIGNALING_PATHWAY		7	0.78	1.34	0.041	0.872	1	82	tags=43%, list=7%, signal=46%
WP_HIPPO_SIGNALING_REGULATION_PATHWAYS		8	0.77	1.34	0.041	0.859	1	159	tags=38%, list=13%, signal=43%
APPEL_IMATINIB_RESPONSE		7	0.77	1.32	0.041	0.88	1	149	tags=43%, list=13%, signal=49%
TAAWWATAG_RSRFC4_Q2		5	0.84	1.37	0.041	1	1	72	tags=40%, list=6%, signal=42%
STAT_01		13	0.7	1.3	0.041	1	1	192	tags=38%, list=16%, signal=45%
ATGTTTC_MIR494		13	0.7	1.29	0.041	0.969	1	101	tags=23%, list=9%, signal=25%
SRY_02		14	0.68	1.28	0.041	0.963	1	341	tags=57%, list=29%, signal=79%
KLF7_TARGET_GENES		82	0.55	1.14	0.041	0.946	1	286	tags=35%, list=24%, signal=43%
MORF_NME2		36	0.6	1.2	0.041	1	1	266	tags=44%, list=23%, signal=56%
GOBP_REGULATION_OF_ERBB_SIGNALING_PATHWAY		6	0.8	1.35	0.041	0.736	1	107	tags=50%, list=9%, signal=55%
GOCC_PHOSPHATASE_COMPLEX		5	0.82	1.35	0.041	0.727	1	116	tags=40%, list=10%, signal=44%
GOMF_CELL_CELL_ADHESION_MEDIATOR_ACTIVITY		6	0.78	1.34	0.041	0.74	1	177	tags=33%, list=15%, signal=39%
GOBP_RESPONSE_TO_ACID_CHEMICAL		11	0.71	1.3	0.041	0.745	1	232	tags=45%, list=20%, signal=56%
HP_PERIPHERAL_AXONAL_NEUROPATHY		15	0.68	1.3	0.041	0.748	1	104	tags=13%, list=9%, signal=14%
GOBP_REGULATION_OF_DNA_BINDING		14	0.69	1.28	0.041	0.731	1	245	tags=36%, list=21%, signal=45%
HP_ABNORMAL_CARDIAC_VENTRICLE_MORPHOLOGY		54	0.57	1.17	0.041	0.756	1	404	tags=52%, list=34%, signal=75%
GOBP_POSITIVE_REGULATION_OF_MOLECULAR_FUNCTION		99	0.54	1.14	0.041	0.771	1	340	tags=37%, list=29%, signal=48%
PRC1_BMI_UP.V1_DN	Details ...	6	0.8	1.34	0.041	0.736	0.973	108	tags=33%, list=9%, signal=36%
FAELT_B_CLL_WITH_VH_REARRANGEMENTS_DN		6	0.8	1.34	0.042	0.855	1	88	tags=33%, list=7%, signal=36%
REACTOME_SRP_DEPENDENT_COTRANSLATIONAL_PROTEIN_TARGETING_TO_MEMBRANE		27	0.62	1.22	0.042	0.77	1	394	tags=78%, list=33%, signal=114%
BROWN_MYELOID_CELL_DEVELOPMENT_DN		32	0.61	1.21	0.042	0.789	1	239	tags=34%, list=20%, signal=42%
LOCKWOOD_AMPLIFIED_IN_LUNG_CANCER		39	0.59	1.19	0.042	0.762	1	296	tags=36%, list=25%, signal=46%
PASINI_SUZ12_TARGETS_DN		58	0.57	1.16	0.042	0.752	1	347	tags=47%, list=29%, signal=63%
MIR221_5P		5	0.83	1.35	0.042	1	1	101	tags=40%, list=9%, signal=44%
MIR6165		10	0.73	1.32	0.042	1	1	248	tags=50%, list=21%, signal=63%
H1_6_TARGET_GENES		34	0.6	1.21	0.042	0.978	1	139	tags=32%, list=12%, signal=36%
MIR4719		29	0.61	1.2	0.042	0.965	1	338	tags=45%, list=29%, signal=61%
MODULE_481	Details ...	7	0.76	1.32	0.042	1	1	156	tags=29%, list=13%, signal=33%
GOCC_CLATHRIN_COATED_ENDOCYTIC_VESICLE		5	0.83	1.37	0.042	0.753	1	183	tags=80%, list=15%, signal=94%
GOBP_POSITIVE_REGULATION_OF_LIPID_METABOLIC_PROCESS		8	0.78	1.37	0.042	0.735	1	105	tags=38%, list=9%, signal=41%
GOBP_REGULATION_OF_CHEMOTAXIS		17	0.66	1.26	0.042	0.719	1	216	tags=47%, list=18%, signal=57%
GOBP_EXOCYTOSIS		28	0.62	1.22	0.042	0.739	1	247	tags=36%, list=21%, signal=44%
GOBP_REGULATION_OF_MRNA_METABOLIC_PROCESS		31	0.61	1.2	0.042	0.739	1	318	tags=42%, list=27%, signal=56%
GOBP_CELLULAR_AMIDE_METABOLIC_PROCESS		110	0.54	1.13	0.042	0.767	1	327	tags=38%, list=28%, signal=48%
MATSUMIYA_PBMC_MODIFIED_VACCINIA_ANKARA_VACCINE_AGE_18_55YO_VACCINATED_VS_CONTROL_TREATED_IN_VITRO_WITH_MVA85A_6HR_UP		9	0.74	1.32	0.042	0.953	1	166	tags=33%, list=14%, signal=38%
GSE5142_HTERT_TRANSDUCED_VS_CTRL_CD8_TCELL_LATE_PASSAGE_CLONE_UP		19	0.65	1.25	0.042	0.956	1	123	tags=21%, list=10%, signal=23%
GSE40274_GATA1_VS_FOXP3_AND_GATA1_TRANSDUCED_ACTIVATED_CD4_TCELL_DN		23	0.64	1.25	0.042	0.935	1	115	tags=22%, list=10%, signal=24%
GSE17721_POLYIC_VS_CPG_1H_BMDC_UP		22	0.64	1.24	0.042	0.935	1	307	tags=50%, list=26%, signal=66%
GSE45365_NK_CELL_VS_CD8A_DC_UP		26	0.62	1.21	0.042	0.916	1	244	tags=27%, list=21%, signal=33%
GSE3337_4H_VS_16H_IFNG_IN_CD8POS_DC_UP		33	0.61	1.2	0.042	0.906	1	246	tags=36%, list=21%, signal=45%
GAUTAM_EYE_CORNEA_FIBROBLASTS		30	0.62	1.22	0.042	0.605	1	258	tags=43%, list=22%, signal=54%
HALLMARK_XENOBIOTIC_METABOLISM	Details ...	20	0.64	1.24	0.042	0.487	0.924	263	tags=35%, list=22%, signal=44%
HARRIS_HYPOXIA		17	0.66	1.26	0.043	0.862	1	216	tags=47%, list=18%, signal=57%
KIM_WT1_TARGETS_12HR_DN		25	0.63	1.22	0.043	0.767	1	285	tags=44%, list=24%, signal=57%
GOBP_RNA_3_END_PROCESSING		6	0.81	1.37	0.043	0.724	1	171	tags=50%, list=14%, signal=58%
GOBP_STRIATED_MUSCLE_CELL_DEVELOPMENT		7	0.78	1.33	0.043	0.721	1	151	tags=29%, list=13%, signal=33%
HP_ABNORMAL_CONJUNCTIVA_MORPHOLOGY		14	0.69	1.28	0.043	0.746	1	218	tags=43%, list=18%, signal=52%
HP_ABDOMINAL_PAIN		25	0.63	1.24	0.043	0.729	1	239	tags=40%, list=20%, signal=49%
GOBP_POSITIVE_REGULATION_OF_PROTEIN_PHOSPHORYLATION		44	0.59	1.18	0.043	0.75	1	317	tags=41%, list=27%, signal=54%
GSE25890_CTRL_VS_IL33_IL7_TREATED_NUOCYTES_DN		18	0.66	1.27	0.043	0.941	1	322	tags=50%, list=27%, signal=68%
GSE17721_PAM3CSK4_VS_GADIQUIMOD_24H_BMDC_UP		21	0.65	1.25	0.043	0.953	1	184	tags=29%, list=16%, signal=33%
GSE3982_DC_VS_MAC_LPS_STIM_UP		22	0.64	1.24	0.043	0.922	1	266	tags=32%, list=23%, signal=40%
GSE9650_GP33_VS_GP276_LCMV_SPECIFIC_EXHAUSTED_CD8_TCELL_DN		21	0.64	1.23	0.043	0.927	1	328	tags=52%, list=28%, signal=71%
GSE12845_IGD_POS_VS_NEG_BLOOD_BCELL_DN		28	0.62	1.22	0.043	0.918	1	381	tags=50%, list=32%, signal=72%
DESCARTES_FETAL_THYMUS_THYMIC_EPITHELIAL_CELLS	Details ...	7	0.75	1.31	0.043	0.581	1	249	tags=43%, list=21%, signal=54%
TAYLOR_METHYLATED_IN_ACUTE_LYMPHOBLASTIC_LEUKEMIA		7	0.76	1.32	0.044	0.889	1	275	tags=57%, list=23%, signal=74%
SANA_TNF_SIGNALING_DN		13	0.69	1.28	0.044	0.864	1	101	tags=31%, list=9%, signal=33%
BROWNE_HCMV_INFECTION_24HR_DN		14	0.68	1.28	0.044	0.854	1	275	tags=43%, list=23%, signal=55%
LEE_LIVER_CANCER_SURVIVAL_DN		34	0.61	1.21	0.044	0.796	1	327	tags=47%, list=28%, signal=63%
MIR4287		7	0.76	1.32	0.044	1	1	164	tags=29%, list=14%, signal=33%
YGCANTGCR_UNKNOWN		8	0.76	1.32	0.044	1	1	209	tags=38%, list=18%, signal=45%
AUTS2_TARGET_GENES		32	0.62	1.23	0.044	0.988	1	313	tags=47%, list=26%, signal=62%
GTF2A2_TARGET_GENES		57	0.57	1.16	0.044	0.932	1	261	tags=40%, list=22%, signal=49%
GOBP_NEGATIVE_REGULATION_OF_NF_KAPPAB_TRANSCRIPTION_FACTOR_ACTIVITY		6	0.81	1.35	0.044	0.728	1	161	tags=33%, list=14%, signal=38%
GOBP_REGULATION_OF_NEUROTRANSMITTER_LEVELS		9	0.75	1.33	0.044	0.738	1	189	tags=56%, list=16%, signal=66%
GOBP_REGULATION_OF_DOUBLE_STRAND_BREAK_REPAIR		10	0.72	1.32	0.044	0.753	1	113	tags=40%, list=10%, signal=44%
GOMF_PROTEIN_CONTAINING_COMPLEX_BINDING		127	0.53	1.12	0.044	0.767	1	376	tags=39%, list=32%, signal=51%
GSE13887_RESTING_VS_NO_TREATED_CD4_TCELL_DN		12	0.69	1.29	0.044	0.984	1	317	tags=50%, list=27%, signal=68%
GSE11864_CSF1_VS_CSF1_IFNG_IN_MAC_UP		14	0.69	1.28	0.044	0.993	1	144	tags=43%, list=12%, signal=48%
GSE11924_TH2_VS_TH17_CD4_TCELL_DN		15	0.68	1.27	0.044	0.976	1	232	tags=47%, list=20%, signal=57%
GSE3982_MAST_CELL_VS_BASOPHIL_UP		20	0.65	1.25	0.044	0.956	1	93	tags=20%, list=8%, signal=21%
GSE17301_CTRL_VS_48H_ACD3_ACD28_IFNA2_STIM_CD8_TCELL_UP		24	0.63	1.24	0.044	0.929	1	262	tags=42%, list=22%, signal=52%
GSE39820_CTRL_VS_TGFBETA3_IL6_IL23A_CD4_TCELL_DN		28	0.62	1.21	0.044	0.922	1	123	tags=25%, list=10%, signal=27%
TRAVAGLINI_LUNG_ALVEOLAR_EPITHELIAL_TYPE_2_CELL		16	0.66	1.26	0.044	0.601	1	255	tags=44%, list=22%, signal=55%
WP_P53_TRANSCRIPTIONAL_GENE_NETWORK		9	0.75	1.33	0.045	0.852	1	239	tags=44%, list=20%, signal=55%
DISTECHE_ESCAPED_FROM_X_INACTIVATION		5	0.81	1.32	0.045	0.863	1	23	tags=40%, list=2%, signal=41%
REACTOME_BASE_EXCISION_REPAIR_AP_SITE_FORMATION		8	0.74	1.3	0.045	0.892	1	236	tags=38%, list=20%, signal=47%
PID_P53_REGULATION_PATHWAY		10	0.72	1.29	0.045	0.859	1	113	tags=20%, list=10%, signal=22%
BYSTRYKH_HEMATOPOIESIS_STEM_CELL_AND_BRAIN_QTL_TRANS		19	0.66	1.26	0.045	0.839	1	186	tags=26%, list=16%, signal=31%
DANG_REGULATED_BY_MYC_DN		27	0.62	1.22	0.045	0.772	1	349	tags=56%, list=30%, signal=77%
PILON_KLF1_TARGETS_UP		45	0.59	1.19	0.045	0.768	1	188	tags=27%, list=16%, signal=31%
TBP_01		16	0.67	1.27	0.045	0.958	1	342	tags=50%, list=29%, signal=69%
SUMO1_TARGET_GENES		83	0.55	1.13	0.045	0.958	1	327	tags=34%, list=28%, signal=43%
GOBP_DENDRITE_DEVELOPMENT		7	0.79	1.36	0.045	0.719	1	180	tags=43%, list=15%, signal=50%
HP_ABNORMAL_LIBIDO		5	0.82	1.34	0.045	0.745	1	180	tags=40%, list=15%, signal=47%
GOBP_REGULATION_OF_HISTONE_MODIFICATION		12	0.7	1.28	0.045	0.747	1	110	tags=25%, list=9%, signal=27%
GOBP_SPINDLE_ORGANIZATION		17	0.66	1.26	0.045	0.727	1	282	tags=59%, list=24%, signal=76%
HOXA9_DN.V1_UP	Details ...	14	0.69	1.3	0.045	0.759	0.995	236	tags=57%, list=20%, signal=71%
GSE37301_COMMON_LYMPHOID_PROGENITOR_VS_RAG2_KO_NK_CELL_DN		7	0.76	1.31	0.045	0.956	1	232	tags=57%, list=20%, signal=71%
HOEK_NK_CELL_2011_2012_TIV_3D_VS_0DY_ADULT_3D_DN		13	0.7	1.3	0.045	1	1	207	tags=38%, list=18%, signal=46%
GSE17721_CTRL_VS_PAM3CSK4_24H_BMDC_UP		31	0.61	1.2	0.045	0.911	1	332	tags=48%, list=28%, signal=66%
TRAVAGLINI_LUNG_NEUTROPHIL_CELL		39	0.59	1.2	0.045	0.584	1	322	tags=51%, list=27%, signal=68%
APRELIKOVA_BRCA1_TARGETS		7	0.76	1.34	0.046	0.88	1	54	tags=14%, list=5%, signal=15%
BROWNE_HCMV_INFECTION_48HR_UP		18	0.66	1.26	0.046	0.859	1	239	tags=39%, list=20%, signal=48%
KAYO_AGING_MUSCLE_UP		18	0.66	1.26	0.046	0.833	1	303	tags=44%, list=26%, signal=59%
E2F1_Q3_01		22	0.65	1.26	0.046	0.945	1	287	tags=55%, list=24%, signal=71%
ETS_Q4		22	0.64	1.24	0.046	1	1	187	tags=36%, list=16%, signal=42%
TGCTGCT_MIR15A_MIR16_MIR15B_MIR195_MIR424_MIR497		38	0.6	1.2	0.046	0.969	1	210	tags=29%, list=18%, signal=34%
GSE7852_THYMUS_VS_FAT_TCONV_UP		12	0.7	1.29	0.046	0.999	1	153	tags=25%, list=13%, signal=28%
GSE10325_LUPUS_BCELL_VS_LUPUS_MYELOID_UP		22	0.64	1.24	0.046	0.936	1	363	tags=41%, list=31%, signal=58%
ZHONG_SECRETOME_OF_LUNG_CANCER_AND_ENDOTHELIUM		17	0.66	1.26	0.047	0.823	1	149	tags=41%, list=13%, signal=46%
ER_Q6		18	0.65	1.25	0.047	0.99	1	317	tags=44%, list=27%, signal=60%
ATTCTTT_MIR186		19	0.65	1.24	0.047	1	1	122	tags=32%, list=10%, signal=35%
MIR20A_5P		33	0.6	1.2	0.047	0.958	1	149	tags=27%, list=13%, signal=30%
GOMF_NUCLEOSIDE_TRIPHOSPHATASE_REGULATOR_ACTIVITY		20	0.64	1.23	0.047	0.722	1	329	tags=45%, list=28%, signal=61%
GOBP_REGULATION_OF_DNA_METABOLIC_PROCESS		42	0.59	1.18	0.047	0.758	1	312	tags=36%, list=26%, signal=47%
GOMF_ENZYME_REGULATOR_ACTIVITY		83	0.55	1.13	0.047	0.766	1	351	tags=40%, list=30%, signal=53%
GSE37301_HEMATOPOIETIC_STEM_CELL_VS_GRAN_MONO_PROGENITOR_UP		6	0.79	1.34	0.047	0.933	1	58	tags=33%, list=5%, signal=35%
GSE19923_WT_VS_E2A_KO_DP_THYMOCYTE_UP		14	0.69	1.29	0.047	0.998	1	83	tags=29%, list=7%, signal=30%
GSE45739_NRAS_KO_VS_WT_ACD3_ACD28_STIM_CD4_TCELL_DN		16	0.66	1.26	0.047	0.962	1	44	tags=25%, list=4%, signal=26%
GSE24574_BCL6_HIGH_VS_LOW_TFH_CD4_TCELL_UP		18	0.66	1.25	0.047	0.952	1	190	tags=44%, list=16%, signal=52%
GSE29618_BCELL_VS_MONOCYTE_DAY7_FLU_VACCINE_DN		21	0.64	1.23	0.047	0.921	1	188	tags=33%, list=16%, signal=39%
GSE22229_RENAL_TRANSPLANT_IMMUNOSUPP_THERAPY_VS_HEALTHY_PBMC_DN		21	0.64	1.23	0.047	0.931	1	303	tags=38%, list=26%, signal=50%
GSE11057_NAIVE_VS_CENT_MEMORY_CD4_TCELL_DN		33	0.6	1.2	0.047	0.903	1	223	tags=36%, list=19%, signal=44%
MUELLER_METHYLATED_IN_GLIOBLASTOMA		5	0.83	1.36	0.048	0.871	1	165	tags=40%, list=14%, signal=46%
HILLION_HMGA1_TARGETS		14	0.69	1.29	0.048	0.881	1	294	tags=57%, list=25%, signal=75%
LI_LUNG_CANCER		8	0.74	1.29	0.048	0.863	1	185	tags=38%, list=16%, signal=44%
MIR1256		7	0.76	1.33	0.048	1	1	159	tags=29%, list=13%, signal=33%
GACAATC_MIR219		10	0.72	1.3	0.048	1	1	197	tags=50%, list=17%, signal=59%
HP_NEPHROTIC_SYNDROME		6	0.79	1.34	0.048	0.755	1	226	tags=50%, list=19%, signal=62%
GOBP_MICROTUBULE_POLYMERIZATION_OR_DEPOLYMERIZATION		7	0.77	1.32	0.048	0.752	1	252	tags=71%, list=21%, signal=90%
GOBP_REGULATION_OF_WOUND_HEALING		11	0.71	1.3	0.048	0.747	1	294	tags=73%, list=25%, signal=96%
GOMF_STRUCTURAL_MOLECULE_ACTIVITY		60	0.56	1.15	0.048	0.764	1	394	tags=52%, list=33%, signal=74%
GSE8685_IL2_STARVED_VS_IL2_ACT_IL2_STARVED_CD4_TCELL_DN		18	0.67	1.27	0.048	0.97	1	76	tags=28%, list=6%, signal=29%
GSE22432_MULTIPOTENT_VS_COMMON_DC_PROGENITOR_DN		21	0.64	1.24	0.048	0.93	1	346	tags=52%, list=29%, signal=73%
GSE9650_EFFECTOR_VS_MEMORY_CD8_TCELL_DN		27	0.62	1.23	0.048	0.916	1	274	tags=33%, list=23%, signal=42%
GSE14769_UNSTIM_VS_120MIN_LPS_BMDM_DN		23	0.63	1.22	0.048	0.91	1	268	tags=48%, list=23%, signal=61%
ZHENG_CORD_BLOOD_C1_PUTATIVE_MEGAKARYOCYTE_PROGENITOR		10	0.72	1.29	0.048	0.566	1	186	tags=50%, list=16%, signal=59%
IVANOVA_HEMATOPOIESIS_EARLY_PROGENITOR		49	0.57	1.17	0.049	0.752	1	250	tags=31%, list=21%, signal=37%
ERR1_Q2		24	0.63	1.22	0.049	1	1	183	tags=33%, list=15%, signal=39%
MIR7_2_3P		30	0.61	1.2	0.049	0.972	1	204	tags=27%, list=17%, signal=31%
ZNF507_TARGET_GENES		47	0.58	1.18	0.049	0.937	1	371	tags=45%, list=31%, signal=63%
GOBP_MYELOID_LEUKOCYTE_CYTOKINE_PRODUCTION		5	0.82	1.34	0.049	0.729	1	201	tags=60%, list=17%, signal=72%
HP_FOCAL_T2_HYPERINTENSE_BASAL_GANGLIA_LESION		6	0.8	1.33	0.049	0.739	1	179	tags=50%, list=15%, signal=59%
HP_2_3_TOE_SYNDACTYLY		10	0.71	1.29	0.049	0.745	1	268	tags=50%, list=23%, signal=64%
GOBP_NEGATIVE_REGULATION_OF_CELL_PROJECTION_ORGANIZATION		13	0.68	1.26	0.049	0.716	1	317	tags=54%, list=27%, signal=73%
MTOR_UP.V1_DN	Details ...	11	0.71	1.3	0.049	0.865	0.995	246	tags=55%, list=21%, signal=68%
GSE19825_NAIVE_VS_DAY3_EFF_CD8_TCELL_UP		7	0.76	1.33	0.049	0.966	1	132	tags=29%, list=11%, signal=32%
GSE24634_TREG_VS_TCONV_POST_DAY5_IL4_CONVERSION_DN		13	0.69	1.29	0.049	0.996	1	227	tags=46%, list=19%, signal=56%
GSE5099_MONOCYTE_VS_CLASSICAL_M1_MACROPHAGE_UP		17	0.66	1.26	0.049	0.965	1	64	tags=18%, list=5%, signal=18%
GSE360_HIGH_DOSE_B_MALAYI_VS_M_TUBERCULOSIS_DC_DN		19	0.64	1.24	0.049	0.93	1	161	tags=37%, list=14%, signal=42%
GSE3982_BASOPHIL_VS_CENT_MEMORY_CD4_TCELL_UP		21	0.64	1.23	0.049	0.924	1	371	tags=71%, list=31%, signal=102%
GSE5589_LPS_AND_IL10_VS_LPS_AND_IL6_STIM_MACROPHAGE_45MIN_DN		25	0.62	1.22	0.049	0.92	1	372	tags=52%, list=31%, signal=74%
GSE24726_WT_VS_E2_22_KO_PDC_DAY4_POST_DELETION_DN		25	0.62	1.22	0.049	0.913	1	246	tags=32%, list=21%, signal=40%

## Sheet: Table S4 B
Supplemental Table S4 B: Downregulated GSEA gene sets based on 1182 genes defined in Table 1											FWER p-value < 0.05
GS	GS DETAILS	SIZE	ES	NES	NOM p-val	FDR q-val	FWER p-val	RANK AT MAX	LEADING EDGE
CHR14Q11	Details ...	25	-0.321521	-1.03621	0	0.282368	0.539	811	tags=100%, list=69%, signal=312%
MIR567	Details ...	5	-0.87	-1.81	0	0.046	0.045	158	tags=100%, list=13%, signal=115%
MCRS1_TARGET_GENES	Details ...	6	-0.68	-1.58	0	0.18	0.405	388	tags=100%, list=33%, signal=148%
MIR1252_3P	Details ...	15	-0.39	-1.33	0	0.834	0.99	731	tags=100%, list=62%, signal=259%
MODULE_26	Details ...	13	-0.44	-1.35	0	1	0.537	670	tags=100%, list=57%, signal=228%
HP_AVASCULAR_NECROSIS	Details ...	8	-0.58	-1.39	0	1	0.988	503	tags=100%, list=43%, signal=173%
GSE18281_PERIMEDULLARY_CORTICAL_REGION_VS_WHOLE_CORTEX_THYMUS_DN	Details ...	9	-0.6	-1.63	0	0.169	0.128	479	tags=100%, list=41%, signal=167%
GSE28737_WT_VS_BCL6_KO_FOLLICULAR_BCELL_UP	Details ...	6	-0.72	-1.58	0	0.163	0.243	341	tags=100%, list=29%, signal=140%
MIR7113_3P	Details ...	5	-0.77	-1.65	0.009	0.135	0.232	280	tags=100%, list=24%, signal=130%
WENG_POR_TARGETS_GLOBAL_UP	Details ...	6	-0.605442	-1.36882	0.015625	0.843102	0.978	471	tags=100%, list=40%, signal=165%
MIR1909_3P	Details ...	7	-0.56	-1.33	0.016	0.603	0.991	527	tags=100%, list=45%, signal=179%
MCCABE_HOXC6_TARGETS_CANCER_DN	Details ...	5	-0.753611	-1.57007	0.0194175	0.24394	0.546	296	tags=100%, list=25%, signal=133%
GOMF_N_METHYLTRANSFERASE_ACTIVITY	Details ...	5	-0.62	-1.35	0.03	0.771	0.996	452	tags=100%, list=38%, signal=161%
GOMF_UBIQUITIN_LIKE_PROTEIN_BINDING	Details ...	8	-0.56	-1.36	0.032	1	0.994	521	tags=100%, list=44%, signal=178%
BONCI_TARGETS_OF_MIR15A_AND_MIR16_1	Details ...	5	-0.625319	-1.34443	0.0384615	0.757153	0.987	447	tags=100%, list=38%, signal=160%
HP_CAPILLARY_HEMANGIOMA	Details ...	7	-0.58	-1.35	0.041	0.917	0.996	503	tags=100%, list=43%, signal=173%
GSE12366_NAIVE_VS_MEMORY_BCELL_UP	Details ...	9	-0.51	-1.24	0.045	0.638	0.989	589	tags=100%, list=50%, signal=198%
