# Supplementary material for: Schlafen 12 Slows TNBC Tumor Growth, Induces Luminal Markers, and Predicts Favorable Survival
Source: Cancers (Basel). 2023 Jan 7;15(2):402. doi: 10.3390/cancers15020402 (PMC9856841; doi:10.3390/cancers15020402)
Supplement: Supplementary file 1 [file cancers-15-00402-s001.zip › Supplemental Table S5.xlsx]

## Sheet: Table S5
Supplemental Table S5: Upregulated GSEA gene sets based 1182 genes identifed in Table 1										FWER p-value < 0.05
GS	GS DETAILS	SIZE	ES	NES	NOM p-val	FDR q-val	FWER p-val	RANK AT MAX	LEADING EDGE
HP_LANGUAGE_IMPAIRMENT	Details ...	57	0.67	1.37	0	0.013	0.013	301	tags=46%, list=25%, signal=58%
HP_ABNORMAL_ESOPHAGUS_PHYSIOLOGY	Details ...	52	0.62	1.28	0	0.086	0.286	294	tags=40%, list=25%, signal=51%
MURARO_PANCREAS_ACINAR_CELL	Details ...	110	0.59	1.23	0	0.245	0.218	327	tags=45%, list=28%, signal=56%
HP_ABNORMAL_EMOTION_AFFECT_BEHAVIOR	Details ...	54	0.66	1.35	0.001	0.01	0.02	209	tags=41%, list=18%, signal=47%
GOBP_REGULATION_OF_CELLULAR_MACROMOLECULE_BIOSYNTHETIC_PROCESS	Details ...	72	0.63	1.29	0.001	0.072	0.192	207	tags=36%, list=18%, signal=41%
GOBP_NEGATIVE_REGULATION_OF_NUCLEOBASE_CONTAINING_COMPOUND_METABOLIC_PROCESS	Details ...	107	0.59	1.24	0.001	0.16	0.716	299	tags=36%, list=25%, signal=43%
BLALOCK_ALZHEIMERS_DISEASE_UP	Details ...	171	0.55	1.16	0.002	0.387	0.996	336	tags=39%, list=28%, signal=46%
GOCC_SYNAPSE	Details ...	74	0.6	1.25	0.002	0.127	0.582	331	tags=47%, list=28%, signal=62%
GOBP_ORGANELLE_ASSEMBLY	Details ...	65	0.6	1.23	0.003	0.162	0.758	246	tags=34%, list=21%, signal=40%
HP_INVOLUNTARY_MOVEMENTS	Details ...	84	0.59	1.22	0.003	0.178	0.851	333	tags=40%, list=28%, signal=52%
HP_CONSTITUTIONAL_SYMPTOM	Details ...	79	0.59	1.22	0.003	0.164	0.852	294	tags=35%, list=25%, signal=44%
GOBP_NEGATIVE_REGULATION_OF_BIOSYNTHETIC_PROCESS	Details ...	112	0.58	1.22	0.003	0.154	0.88	302	tags=36%, list=26%, signal=43%
SFMBT1_TARGET_GENES	Details ...	135	0.57	1.2	0.004	0.705	0.909	386	tags=47%, list=33%, signal=61%
HP_ABNORMALITY_OF_COORDINATION	Details ...	72	0.59	1.22	0.004	0.158	0.918	338	tags=40%, list=29%, signal=53%
GOBP_CYTOKINE_PRODUCTION	Details ...	51	0.62	1.26	0.005	0.113	0.428	201	tags=37%, list=17%, signal=43%
GOBP_POSITIVE_REGULATION_OF_PROTEIN_METABOLIC_PROCESS	Details ...	111	0.57	1.21	0.005	0.205	0.958	323	tags=41%, list=27%, signal=52%
GOBP_NEGATIVE_REGULATION_OF_GENE_EXPRESSION	Details ...	85	0.57	1.2	0.005	0.235	0.979	318	tags=41%, list=27%, signal=52%
SENESE_HDAC1_TARGETS_UP	Details ...	57	0.61	1.24	0.006	0.529	0.416	268	tags=35%, list=23%, signal=43%
GGGTGGRR_PAX4_03	Details ...	92	0.58	1.21	0.006	1	0.749	353	tags=43%, list=30%, signal=57%
HP_UPPER_MOTOR_NEURON_DYSFUNCTION	Details ...	90	0.58	1.22	0.006	0.161	0.911	286	tags=37%, list=24%, signal=45%
MODULE_32	Details ...	57	0.59	1.22	0.007	0.293	0.247	258	tags=40%, list=22%, signal=49%
HP_IMPAIRMENT_IN_PERSONALITY_FUNCTIONING	Details ...	55	0.61	1.25	0.007	0.132	0.545	283	tags=38%, list=24%, signal=48%
WAKABAYASHI_ADIPOGENESIS_PPARG_BOUND_8D	Details ...	57	0.6	1.23	0.008	0.399	0.564	232	tags=37%, list=20%, signal=44%
PAX3_TARGET_GENES	Details ...	73	0.59	1.21	0.009	0.745	0.803	393	tags=48%, list=33%, signal=67%
HHEX_TARGET_GENES	Details ...	82	0.57	1.19	0.009	0.576	0.946	371	tags=48%, list=31%, signal=65%
GOBP_RESPONSE_TO_ORGANIC_CYCLIC_COMPOUND	Details ...	50	0.61	1.23	0.009	0.166	0.798	284	tags=42%, list=24%, signal=53%
GOBP_PEPTIDE_METABOLIC_PROCESS		93	0.56	1.17	0.01	0.317	0.998	327	tags=42%, list=28%, signal=53%
GOMF_MOLECULAR_FUNCTION_REGULATOR		123	0.55	1.16	0.011	0.298	1	351	tags=40%, list=30%, signal=51%
SNRNP70_TARGET_GENES	Details ...	97	0.57	1.18	0.012	0.403	0.975	323	tags=38%, list=27%, signal=48%
GOBP_POSITIVE_REGULATION_OF_PHOSPHORUS_METABOLIC_PROCESS	Details ...	59	0.59	1.22	0.012	0.163	0.875	317	tags=42%, list=27%, signal=55%
GOBP_PEPTIDE_BIOSYNTHETIC_PROCESS		82	0.57	1.19	0.012	0.261	0.994	327	tags=44%, list=28%, signal=56%
REACTOME_INFECTIOUS_DISEASE	Details ...	99	0.56	1.17	0.013	0.55	0.985	398	tags=51%, list=34%, signal=70%
GOBP_REGULATION_OF_CATABOLIC_PROCESS		100	0.56	1.17	0.013	0.301	1	351	tags=37%, list=30%, signal=48%
HP_MOTOR_DELAY	Details ...	54	0.59	1.2	0.014	0.222	0.982	282	tags=33%, list=24%, signal=42%
HP_PAIN		60	0.58	1.19	0.014	0.236	0.988	276	tags=35%, list=23%, signal=43%
GOBP_POSITIVE_REGULATION_OF_CATALYTIC_ACTIVITY		78	0.57	1.18	0.015	0.335	0.998	340	tags=45%, list=29%, signal=59%
TRAVAGLINI_LUNG_OLR1_CLASSICAL_MONOCYTE_CELL	Details ...	79	0.57	1.17	0.015	0.288	0.699	364	tags=51%, list=31%, signal=68%
ZNF618_TARGET_GENES	Details ...	80	0.57	1.18	0.016	0.43	0.967	290	tags=34%, list=25%, signal=42%
GOBP_POSITIVE_REGULATION_OF_PROTEIN_MODIFICATION_PROCESS	Details ...	63	0.58	1.2	0.016	0.233	0.981	317	tags=40%, list=27%, signal=51%
GOBP_AMIDE_BIOSYNTHETIC_PROCESS		90	0.56	1.16	0.016	0.302	1	327	tags=42%, list=28%, signal=54%
GOBP_CELLULAR_MACROMOLECULE_BIOSYNTHETIC_PROCESS		155	0.54	1.13	0.016	0.369	1	327	tags=36%, list=28%, signal=43%
MANNO_MIDBRAIN_NEUROTYPES_HENDO	Details ...	102	0.56	1.16	0.016	0.292	0.782	278	tags=34%, list=24%, signal=41%
CAGCTG_AP4_Q5	Details ...	77	0.57	1.18	0.017	0.523	0.957	294	tags=36%, list=25%, signal=45%
ZNF843_TARGET_GENES	Details ...	73	0.57	1.18	0.018	0.463	0.959	332	tags=47%, list=28%, signal=61%
RODRIGUES_THYROID_CARCINOMA_ANAPLASTIC_UP	Details ...	69	0.57	1.18	0.019	0.564	0.974	311	tags=36%, list=26%, signal=46%
ID1_TARGET_GENES	Details ...	93	0.55	1.15	0.02	0.513	1	411	tags=46%, list=35%, signal=65%
GOBP_POSITIVE_REGULATION_OF_GENE_EXPRESSION		77	0.56	1.17	0.02	0.309	0.999	327	tags=45%, list=28%, signal=59%
HP_GENERALIZED_HYPOTONIA		82	0.56	1.17	0.021	0.308	1	303	tags=33%, list=26%, signal=41%
LASTOWSKA_NEUROBLASTOMA_COPY_NUMBER_DN	Details ...	73	0.57	1.16	0.022	0.444	0.995	349	tags=45%, list=30%, signal=60%
HP_ABNORMALITY_OF_THE_DENTITION		83	0.56	1.18	0.022	0.322	0.998	294	tags=33%, list=25%, signal=40%
HP_HYPERTONIA		87	0.56	1.16	0.022	0.282	1	301	tags=33%, list=25%, signal=41%
TRAVAGLINI_LUNG_PLATELET_MEGAKARYOCYTE_CELL	Details ...	62	0.58	1.19	0.022	0.394	0.565	281	tags=40%, list=24%, signal=50%
MURARO_PANCREAS_DUCTAL_CELL	Details ...	165	0.54	1.13	0.022	0.258	0.962	324	tags=39%, list=27%, signal=46%
ZFP91_TARGET_GENES	Details ...	106	0.55	1.15	0.023	0.515	1	258	tags=33%, list=22%, signal=38%
GOBP_REGULATION_OF_CELL_ADHESION		52	0.58	1.19	0.023	0.226	0.988	216	tags=33%, list=18%, signal=38%
GOBP_REGULATION_OF_RESPONSE_TO_STRESS		92	0.56	1.16	0.023	0.303	1	330	tags=37%, list=28%, signal=47%
REACTOME_DEVELOPMENTAL_BIOLOGY	Details ...	88	0.56	1.16	0.024	0.413	0.995	426	tags=52%, list=36%, signal=76%
GOBP_REGULATION_OF_RESPONSE_TO_EXTERNAL_STIMULUS		58	0.57	1.17	0.025	0.304	1	318	tags=36%, list=27%, signal=47%
GOBP_CELL_PROJECTION_ORGANIZATION		86	0.55	1.15	0.026	0.328	1	330	tags=38%, list=28%, signal=49%
GOCC_CELL_SUBSTRATE_JUNCTION		67	0.57	1.17	0.027	0.305	0.999	416	tags=57%, list=35%, signal=83%
HP_ABNORMAL_FACIAL_SHAPE		82	0.56	1.17	0.027	0.301	1	294	tags=34%, list=25%, signal=42%
GOBP_NEGATIVE_REGULATION_OF_RESPONSE_TO_STIMULUS		111	0.54	1.14	0.027	0.355	1	284	tags=34%, list=24%, signal=41%
SCHAEFFER_PROSTATE_DEVELOPMENT_6HR_DN	Details ...	50	0.58	1.18	0.028	0.62	0.967	339	tags=40%, list=29%, signal=54%
REACTOME_CELLULAR_RESPONSES_TO_STIMULI	Details ...	105	0.54	1.14	0.028	0.468	1	293	tags=34%, list=25%, signal=42%
BRUINS_UVC_RESPONSE_VIA_TP53_GROUP_B	Details ...	51	0.58	1.19	0.029	0.812	0.921	372	tags=47%, list=31%, signal=66%
GOBP_POSITIVE_REGULATION_OF_CELL_POPULATION_PROLIFERATION		60	0.57	1.17	0.03	0.317	0.999	303	tags=40%, list=26%, signal=51%
GOBP_REGULATION_OF_PHOSPHORUS_METABOLIC_PROCESS		93	0.55	1.15	0.03	0.325	1	294	tags=35%, list=25%, signal=44%
GOBP_REGULATION_OF_INTRACELLULAR_SIGNAL_TRANSDUCTION		123	0.54	1.13	0.03	0.363	1	330	tags=37%, list=28%, signal=45%
GOBP_POSITIVE_REGULATION_OF_SIGNALING		114	0.54	1.13	0.03	0.353	1	330	tags=38%, list=28%, signal=47%
ZIM3_TARGET_GENES	Details ...	58	0.58	1.19	0.031	0.7	0.942	347	tags=45%, list=29%, signal=60%
GTF2A2_TARGET_GENES	Details ...	57	0.57	1.16	0.031	0.47	0.997	261	tags=40%, list=22%, signal=49%
HP_ABNORMALITY_OF_HINDBRAIN_MORPHOLOGY		64	0.57	1.16	0.031	0.288	1	303	tags=33%, list=26%, signal=42%
BUSSLINGER_DUODENAL_STEM_CELLS	Details ...	60	0.57	1.17	0.031	0.375	0.691	327	tags=47%, list=28%, signal=61%
PASINI_SUZ12_TARGETS_DN	Details ...	58	0.57	1.17	0.032	0.496	0.993	347	tags=47%, list=29%, signal=63%
TRAVAGLINI_LUNG_PROLIFERATING_BASAL_CELL	Details ...	180	0.52	1.12	0.032	0.282	0.992	414	tags=45%, list=35%, signal=59%
NFKBIA_TARGET_GENES	Details ...	59	0.57	1.17	0.033	0.468	0.99	377	tags=46%, list=32%, signal=64%
HP_SPASTICITY		72	0.56	1.16	0.035	0.295	1	286	tags=33%, list=24%, signal=41%
HP_GAIT_DISTURBANCE		73	0.56	1.16	0.036	0.283	1	283	tags=32%, list=24%, signal=39%
GOBP_MACROMOLECULE_CATABOLIC_PROCESS		126	0.53	1.12	0.036	0.39	1	412	tags=41%, list=35%, signal=57%
NUYTTEN_NIPP1_TARGETS_UP	Details ...	53	0.58	1.18	0.037	0.717	0.955	354	tags=38%, list=30%, signal=51%
JDP2_TARGET_GENES		176	0.52	1.11	0.037	0.638	1	444	tags=47%, list=38%, signal=64%
GOMF_PROTEIN_CONTAINING_COMPLEX_BINDING		127	0.53	1.12	0.039	0.36	1	376	tags=39%, list=32%, signal=51%
FAN_OVARY_CL11_MURAL_GRANULOSA_CELL	Details ...	79	0.55	1.15	0.039	0.274	0.873	283	tags=33%, list=24%, signal=40%
REACTOME_TRANSLATION	Details ...	59	0.57	1.17	0.04	0.506	0.987	394	tags=56%, list=33%, signal=80%
GOBP_POSTTRANSCRIPTIONAL_REGULATION_OF_GENE_EXPRESSION		59	0.57	1.16	0.04	0.3	1	318	tags=37%, list=27%, signal=48%
HP_ONSET		104	0.54	1.14	0.04	0.361	1	324	tags=38%, list=27%, signal=47%
KLF7_TARGET_GENES	Details ...	82	0.55	1.15	0.042	0.515	1	286	tags=35%, list=24%, signal=43%
GOBP_CELLULAR_AMIDE_METABOLIC_PROCESS		110	0.54	1.12	0.042	0.364	1	327	tags=38%, list=28%, signal=48%
HP_FUNCTIONAL_ABNORMALITY_OF_THE_GASTROINTESTINAL_TRACT		70	0.56	1.15	0.043	0.305	1	294	tags=36%, list=25%, signal=45%
BUSSLINGER_DUODENAL_DIFFERENTIATING_STEM_CELLS	Details ...	62	0.56	1.15	0.043	0.243	0.877	407	tags=53%, list=34%, signal=77%
GOMF_CELL_ADHESION_MOLECULE_BINDING		71	0.56	1.15	0.044	0.308	1	425	tags=54%, list=36%, signal=79%
MORF_CSNK2B	Details ...	59	0.57	1.16	0.045	0.647	0.74	226	tags=25%, list=19%, signal=30%
GOBP_POSITIVE_REGULATION_OF_MOLECULAR_FUNCTION		99	0.54	1.13	0.045	0.356	1	340	tags=37%, list=29%, signal=48%
DACOSTA_UV_RESPONSE_VIA_ERCC3_DN	Details ...	58	0.57	1.16	0.046	0.484	0.995	318	tags=41%, list=27%, signal=54%
GOBP_NEUROGENESIS		87	0.54	1.13	0.047	0.358	1	439	tags=53%, list=37%, signal=78%
GOMF_ENZYME_REGULATOR_ACTIVITY		83	0.55	1.14	0.048	0.357	1	351	tags=40%, list=30%, signal=53%
