# Supplementary material for: Schlafen 12 Slows TNBC Tumor Growth, Induces Luminal Markers, and Predicts Favorable Survival
Source: Cancers (Basel). 2023 Jan 7;15(2):402. doi: 10.3390/cancers15020402 (PMC9856841; doi:10.3390/cancers15020402)
Supplement: Supplementary file 1 [file cancers-15-00402-s001.zip › Supplemental Table S6 A,B.xlsx]

## Sheet: Table S6A
Supplemental Table S6 A: Upregulated GSEA gene sets based on 549 genes identified in Table 2									FWER p-value < 0.05
GS	GS Details	Size	ES	NES	NOM p-val	FDR q-val	FWER p-val	Rank at Max	Leading Edge
CHRXP11	Details ...	17	0.69	2.28	0	0	0	181	tags=100%, list=33%, signal=145%
CHR6P22	Details ...	8	0.76	2.01	0	0.005	0.011	76	tags=75%, list=14%, signal=86%
ONDER_CDH1_TARGETS_2_DN	Details ...	37	0.6	2.42	0	0.003	0.003	57	tags=43%, list=10%, signal=45%
JAEGER_METASTASIS_DN	Details ...	23	0.69	2.4	0	0.002	0.003	73	tags=57%, list=13%, signal=62%
KIM_RESPONSE_TO_TSA_AND_DECITABINE_UP	Details ...	13	0.78	2.33	0	0.003	0.007	88	tags=85%, list=16%, signal=98%
CHARAFE_BREAST_CANCER_BASAL_VS_MESENCHYMAL_UP	Details ...	6	0.94	2.24	0	0.008	0.031	16	tags=83%, list=3%, signal=85%
LIEN_BREAST_CARCINOMA_METAPLASTIC_VS_DUCTAL_DN	Details ...	10	0.79	2.14	0	0.03	0.132	59	tags=70%, list=11%, signal=77%
ZWANG_EGF_INTERVAL_DN	Details ...	12	0.71	2.11	0	0.037	0.186	67	tags=58%, list=12%, signal=65%
RICKMAN_TUMOR_DIFFERENTIATED_WELL_VS_MODERATELY_DN	Details ...	9	0.79	2.1	0	0.034	0.197	94	tags=89%, list=17%, signal=105%
COLDREN_GEFITINIB_RESISTANCE_DN	Details ...	8	0.81	2.08	0	0.033	0.237	59	tags=75%, list=11%, signal=83%
KEGG_SYSTEMIC_LUPUS_ERYTHEMATOSUS	Details ...	5	0.91	2.06	0	0.04	0.318	52	tags=100%, list=9%, signal=109%
NABA_MATRISOME	Details ...	36	0.52	2.05	0	0.04	0.352	93	tags=50%, list=17%, signal=56%
REACTOME_MEIOTIC_RECOMBINATION	Details ...	5	0.91	2.05	0	0.038	0.357	52	tags=100%, list=9%, signal=109%
REACTOME_PRC2_METHYLATES_HISTONES_AND_DNA	Details ...	5	0.91	2.05	0	0.036	0.367	52	tags=100%, list=9%, signal=109%
REACTOME_ACTIVATED_PKN1_STIMULATES_TRANSCRIPTION_OF_AR_ANDROGEN_RECEPTOR_REGULATED_GENES_KLK2_AND_KLK3	Details ...	5	0.91	2.05	0	0.035	0.375	52	tags=100%, list=9%, signal=109%
REACTOME_PRE_NOTCH_EXPRESSION_AND_PROCESSING	Details ...	5	0.91	2.04	0	0.032	0.376	52	tags=100%, list=9%, signal=109%
REACTOME_ERCC6_CSB_AND_EHMT2_G9A_POSITIVELY_REGULATE_RRNA_EXPRESSION	Details ...	5	0.91	2.04	0	0.034	0.407	52	tags=100%, list=9%, signal=109%
REACTOME_CONDENSATION_OF_PROPHASE_CHROMOSOMES	Details ...	5	0.91	2.03	0	0.033	0.418	52	tags=100%, list=9%, signal=109%
LEE_BMP2_TARGETS_UP	Details ...	45	0.48	2.02	0	0.034	0.448	176	tags=69%, list=32%, signal=93%
REACTOME_RHO_GTPASES_ACTIVATE_PKNS	Details ...	5	0.91	2.02	0	0.033	0.453	52	tags=100%, list=9%, signal=109%
REACTOME_FORMATION_OF_THE_BETA_CATENIN_TCF_TRANSACTIVATING_COMPLEX	Details ...	5	0.91	2.01	0	0.034	0.481	52	tags=100%, list=9%, signal=109%
REACTOME_ACTIVATION_OF_ANTERIOR_HOX_GENES_IN_HINDBRAIN_DEVELOPMENT_DURING_EARLY_EMBRYOGENESIS		6	0.85	2.01	0	0.034	0.501	52	tags=83%, list=9%, signal=91%
REACTOME_DNA_METHYLATION		5	0.91	2.01	0	0.034	0.519	52	tags=100%, list=9%, signal=109%
REACTOME_RECOGNITION_AND_ASSOCIATION_OF_DNA_GLYCOSYLASE_WITH_SITE_CONTAINING_AN_AFFECTED_PURINE		6	0.84	2.01	0	0.034	0.529	52	tags=83%, list=9%, signal=91%
REACTOME_BASE_EXCISION_REPAIR_AP_SITE_FORMATION		6	0.84	2	0	0.033	0.533	52	tags=83%, list=9%, signal=91%
REACTOME_ASSEMBLY_OF_THE_ORC_COMPLEX_AT_THE_ORIGIN_OF_REPLICATION		5	0.91	1.99	0	0.034	0.574	52	tags=100%, list=9%, signal=109%
REACTOME_TRANSCRIPTIONAL_REGULATION_OF_GRANULOPOIESIS		6	0.85	1.99	0	0.035	0.602	52	tags=83%, list=9%, signal=91%
REACTOME_POSITIVE_EPIGENETIC_REGULATION_OF_RRNA_EXPRESSION		6	0.83	1.98	0	0.036	0.625	52	tags=83%, list=9%, signal=91%
REACTOME_NEGATIVE_EPIGENETIC_REGULATION_OF_RRNA_EXPRESSION		6	0.83	1.98	0	0.039	0.66	52	tags=83%, list=9%, signal=91%
REACTOME_EPIGENETIC_REGULATION_OF_GENE_EXPRESSION		6	0.83	1.97	0	0.039	0.693	52	tags=83%, list=9%, signal=91%
REACTOME_SIRT1_NEGATIVELY_REGULATES_RRNA_EXPRESSION		6	0.83	1.96	0	0.039	0.699	52	tags=83%, list=9%, signal=91%
REACTOME_RNA_POLYMERASE_I_TRANSCRIPTION		6	0.83	1.96	0	0.038	0.704	52	tags=83%, list=9%, signal=91%
AIGNER_ZEB1_TARGETS		6	0.85	1.96	0	0.038	0.708	84	tags=100%, list=15%, signal=117%
REACTOME_DISEASES_OF_PROGRAMMED_CELL_DEATH		6	0.84	1.95	0	0.039	0.742	52	tags=83%, list=9%, signal=91%
REACTOME_DEPOSITION_OF_NEW_CENPA_CONTAINING_NUCLEOSOMES_AT_THE_CENTROMERE		7	0.77	1.95	0	0.04	0.764	52	tags=71%, list=9%, signal=78%
REACTOME_INHIBITION_OF_DNA_RECOMBINATION_AT_TELOMERE		7	0.78	1.94	0	0.04	0.781	52	tags=71%, list=9%, signal=78%
REACTOME_TELOMERE_MAINTENANCE		8	0.74	1.94	0	0.039	0.799	52	tags=63%, list=9%, signal=68%
REACTOME_B_WICH_COMPLEX_POSITIVELY_REGULATES_RRNA_EXPRESSION		6	0.83	1.93	0	0.04	0.822	52	tags=83%, list=9%, signal=91%
REACTOME_MEIOSIS		7	0.78	1.93	0	0.041	0.832	52	tags=71%, list=9%, signal=78%
REACTOME_DNA_REPLICATION_PRE_INITIATION		8	0.74	1.92	0	0.041	0.845	52	tags=63%, list=9%, signal=68%
REACTOME_RNA_POLYMERASE_I_PROMOTER_ESCAPE		6	0.83	1.91	0	0.042	0.874	52	tags=83%, list=9%, signal=91%
REACTOME_ASSEMBLY_OF_COLLAGEN_FIBRILS_AND_OTHER_MULTIMERIC_STRUCTURES		7	0.77	1.9	0	0.044	0.9	58	tags=71%, list=11%, signal=79%
WP_VITAMIN_D_RECEPTOR_PATHWAY		7	0.78	1.9	0	0.044	0.911	97	tags=86%, list=18%, signal=103%
VERHAAK_AML_WITH_NPM1_MUTATED_UP		9	0.71	1.9	0	0.044	0.922	92	tags=67%, list=17%, signal=79%
REACTOME_OXIDATIVE_STRESS_INDUCED_SENESCENCE		7	0.77	1.89	0	0.046	0.935	52	tags=71%, list=9%, signal=78%
YAO_TEMPORAL_RESPONSE_TO_PROGESTERONE_CLUSTER_6		5	0.84	1.87	0	0.053	0.958	91	tags=100%, list=17%, signal=119%
DELYS_THYROID_CANCER_UP		39	0.46	1.86	0	0.056	0.973	97	tags=38%, list=18%, signal=43%
REACTOME_G2_M_DNA_DAMAGE_CHECKPOINT		5	0.83	1.86	0	0.056	0.974	52	tags=80%, list=9%, signal=88%
REACTOME_PROCESSING_OF_DNA_DOUBLE_STRAND_BREAK_ENDS		5	0.83	1.83	0	0.064	0.989	52	tags=80%, list=9%, signal=88%
RICKMAN_HEAD_AND_NECK_CANCER_C		5	0.79	1.82	0	0.068	0.995	46	tags=80%, list=8%, signal=87%
TGANTCA_AP1_C	Details ...	32	0.54	2.16	0	0.08	0.083	59	tags=38%, list=11%, signal=40%
BACH2_01	Details ...	9	0.75	2.02	0	0.275	0.447	44	tags=67%, list=8%, signal=71%
TTTNNANAGCYR_UNKNOWN	Details ...	5	0.87	1.92	0	0.441	0.855	76	tags=100%, list=14%, signal=115%
KRCTCNNNNMANAGC_UNKNOWN	Details ...	5	0.87	1.91	0	0.387	0.878	76	tags=100%, list=14%, signal=115%
MODULE_6	Details ...	32	0.58	2.25	0	0.005	0.006	59	tags=41%, list=11%, signal=43%
GNF2_CDH3	Details ...	7	0.81	2.01	0	0.043	0.093	110	tags=100%, list=20%, signal=123%
GNF2_SERPINB5	Details ...	7	0.81	1.99	0	0.028	0.12	110	tags=100%, list=20%, signal=123%
GNF2_HCK	Details ...	6	0.79	1.86	0	0.057	0.406	55	tags=67%, list=10%, signal=73%
HP_NEOPLASM_OF_THE_SKIN	Details ...	15	0.67	2.16	0	0.142	0.143	28	tags=40%, list=5%, signal=41%
GOBP_EPIDERMIS_DEVELOPMENT	Details ...	10	0.79	2.16	0	0.074	0.149	35	tags=60%, list=6%, signal=63%
GOMF_STRUCTURAL_MOLECULE_ACTIVITY	Details ...	24	0.6	2.14	0	0.062	0.184	59	tags=46%, list=11%, signal=49%
HP_ABNORMAL_BLISTERING_OF_THE_SKIN	Details ...	7	0.83	2.03	0	0.187	0.538	34	tags=71%, list=6%, signal=75%
HP_FRAGILE_SKIN	Details ...	5	0.9	2	0	0.165	0.704	58	tags=100%, list=11%, signal=111%
HP_ATROPHIC_SCARS	Details ...	6	0.84	1.98	0	0.161	0.776	58	tags=83%, list=11%, signal=92%
GOCC_COLLAGEN_CONTAINING_EXTRACELLULAR_MATRIX	Details ...	18	0.58	1.97	0	0.14	0.797	58	tags=50%, list=11%, signal=54%
HP_ANONYCHIA	Details ...	5	0.86	1.93	0	0.17	0.919	78	tags=100%, list=14%, signal=115%
HP_SCARRING	Details ...	9	0.71	1.93	0	0.175	0.941	84	tags=67%, list=15%, signal=77%
HP_HYPERKERATOSIS	Details ...	11	0.68	1.92	0	0.174	0.95	84	tags=64%, list=15%, signal=74%
HP_DERMAL_ATROPHY	Details ...	9	0.7	1.89	0	0.209	0.987	78	tags=67%, list=14%, signal=76%
GSE22886_CTRL_VS_LPS_24H_DC_DN	Details ...	12	0.74	2.2	0	0.117	0.101	75	tags=67%, list=14%, signal=76%
GSE26488_CTRL_VS_PEPTIDE_INJECTION_HDAC7_DELTAP_TG_OT2_THYMOCYTE_UP	Details ...	8	0.79	2.06	0	0.541	0.61	13	tags=50%, list=2%, signal=50%
GSE18281_MEDULLARY_THYMOCYTE_VS_WHOLE_MEDULLA_THYMUS_UP	Details ...	9	0.73	1.99	0	0.849	0.897	11	tags=33%, list=2%, signal=33%
HOWARD_DENDRITIC_CELL_INACT_MONOV_INFLUENZA_A_INDONESIA_05_2005_H5N1_AGE_18_49YO_1DY_UP	Details ...	6	0.82	1.99	0	0.545	0.914	69	tags=83%, list=13%, signal=94%
HOWARD_MONOCYTE_INACT_MONOV_INFLUENZA_A_INDONESIA_05_2005_H5N1_AGE_18_49YO_1DY_UP	Details ...	8	0.77	1.96	0	0.637	0.968	70	tags=75%, list=13%, signal=85%
GSE6259_FLT3L_INDUCED_DEC205_POS_DC_VS_CD4_TCELL_DN	Details ...	5	0.89	1.96	0	0.573	0.974	33	tags=80%, list=6%, signal=84%
GSE21670_STAT3_KO_VS_WT_CD4_TCELL_UP	Details ...	8	0.75	1.94	0	0.517	0.986	100	tags=88%, list=18%, signal=105%
GSE19401_UNSTIM_VS_RETINOIC_ACID_AND_PAM2CSK4_STIM_FOLLICULAR_DC_UP	Details ...	6	0.81	1.91	0	0.611	0.999	65	tags=83%, list=12%, signal=93%
GSE22886_NAIVE_VS_IGG_IGA_MEMORY_BCELL_UP	Details ...	6	0.81	1.89	0	0.64	1	37	tags=67%, list=7%, signal=71%
GSE45365_WT_VS_IFNAR_KO_BCELL_UP	Details ...	7	0.77	1.88	0	0.578	1	108	tags=86%, list=20%, signal=105%
DESCARTES_FETAL_KIDNEY_URETERIC_BUD_CELLS	Details ...	12	0.71	2.12	0	0.066	0.059	114	tags=92%, list=21%, signal=113%
DESCARTES_FETAL_EYE_CORNEAL_AND_CONJUNCTIVAL_EPITHELIAL_CELLS	Details ...	16	0.64	2.11	0	0.037	0.065	114	tags=69%, list=21%, signal=84%
DESCARTES_FETAL_HEART_MEGAKARYOCYTES	Details ...	5	0.87	1.93	0	0.108	0.392	73	tags=100%, list=13%, signal=114%
CHR6P21	Details ...	21	0.56	1.99	0.002	0.004	0.012	222	tags=95%, list=40%, signal=154%
CHARAFE_BREAST_CANCER_LUMINAL_VS_MESENCHYMAL_UP	Details ...	20	0.59	2.09	0.002	0.034	0.223	95	tags=50%, list=17%, signal=58%
REACTOME_AMYLOID_FIBER_FORMATION		6	0.84	2	0.002	0.034	0.561	52	tags=83%, list=9%, signal=91%
REACTOME_REPRODUCTION		7	0.78	1.94	0.002	0.039	0.785	52	tags=71%, list=9%, signal=78%
REACTOME_HATS_ACETYLATE_HISTONES		6	0.82	1.93	0.002	0.041	0.822	52	tags=83%, list=9%, signal=91%
DODD_NASOPHARYNGEAL_CARCINOMA_UP		49	0.45	1.93	0.002	0.041	0.834	135	tags=51%, list=25%, signal=62%
REACTOME_COLLAGEN_FORMATION		7	0.77	1.93	0.002	0.04	0.835	58	tags=71%, list=11%, signal=79%
REACTOME_HDACS_DEACETYLATE_HISTONES		6	0.82	1.92	0.002	0.042	0.868	52	tags=83%, list=9%, signal=91%
TURASHVILI_BREAST_DUCTAL_CARCINOMA_VS_DUCTAL_NORMAL_DN		11	0.67	1.91	0.002	0.044	0.89	61	tags=55%, list=11%, signal=60%
KOINUMA_TARGETS_OF_SMAD2_OR_SMAD3		52	0.43	1.9	0.002	0.045	0.91	132	tags=46%, list=24%, signal=55%
CHIANG_LIVER_CANCER_SUBCLASS_CTNNB1_DN		9	0.71	1.9	0.002	0.044	0.912	58	tags=56%, list=11%, signal=61%
REACTOME_SENESCENCE_ASSOCIATED_SECRETORY_PHENOTYPE_SASP		7	0.75	1.9	0.002	0.044	0.922	52	tags=71%, list=9%, signal=78%
MCBRYAN_PUBERTAL_BREAST_4_5WK_UP		22	0.53	1.89	0.002	0.044	0.925	132	tags=64%, list=24%, signal=80%
SCHAEFFER_PROSTATE_DEVELOPMENT_48HR_UP		18	0.56	1.89	0.002	0.045	0.93	60	tags=44%, list=11%, signal=48%
AP1_Q4_01	Details ...	14	0.64	1.99	0.002	0.278	0.599	44	tags=43%, list=8%, signal=45%
MODULE_180	Details ...	11	0.68	1.99	0.002	0.037	0.118	59	tags=55%, list=11%, signal=60%
MODULE_342	Details ...	15	0.63	1.95	0.002	0.035	0.184	114	tags=67%, list=21%, signal=82%
MODULE_55	Details ...	47	0.44	1.89	0.002	0.058	0.334	63	tags=32%, list=11%, signal=33%
GOCC_DNA_PACKAGING_COMPLEX	Details ...	7	0.81	2.02	0.002	0.18	0.615	76	tags=86%, list=14%, signal=98%
GOCC_EXTERNAL_ENCAPSULATING_STRUCTURE	Details ...	21	0.57	1.99	0.002	0.17	0.763	58	tags=48%, list=11%, signal=51%
HP_ABNORMALITY_OF_THE_PLANTAR_SKIN_OF_FOOT	Details ...	10	0.71	1.97	0.002	0.154	0.796	34	tags=50%, list=6%, signal=52%
HP_NAIL_DYSTROPHY	Details ...	8	0.74	1.96	0.002	0.157	0.861	84	tags=75%, list=15%, signal=87%
HP_DIARRHEA		8	0.7	1.83	0.002	0.266	1	47	tags=50%, list=9%, signal=54%
HP_SKIN_PLAQUE		5	0.81	1.79	0.002	0.301	1	28	tags=60%, list=5%, signal=63%
GSE1448_CTRL_VS_ANTI_VALPHA2_DP_THYMOCYTE_DN	Details ...	9	0.72	1.99	0.002	0.678	0.913	39	tags=44%, list=7%, signal=47%
GSE13411_NAIVE_BCELL_VS_PLASMA_CELL_DN		5	0.81	1.8	0.002	0.81	1	1	tags=40%, list=0%, signal=40%
DESCARTES_MAIN_FETAL_SQUAMOUS_EPITHELIAL_CELLS	Details ...	5	0.8	1.81	0.002	0.164	0.772	76	tags=80%, list=14%, signal=92%
MEISSNER_NPC_HCP_WITH_H3_UNMETHYLATED		24	0.53	1.87	0.003	0.053	0.958	69	tags=42%, list=13%, signal=46%
FOURATI_BLOOD_TWINRIX_AGE_25_83YO_RESPONDERS_VS_POOR_RESPONDERS_0DY_DN	Details ...	19	0.58	1.94	0.003	0.501	0.989	79	tags=47%, list=14%, signal=53%
REACTOME_ESR_MEDIATED_SIGNALING		15	0.61	1.97	0.004	0.039	0.673	94	tags=60%, list=17%, signal=70%
REACTOME_MEIOTIC_SYNAPSIS		7	0.78	1.96	0.004	0.039	0.736	52	tags=71%, list=9%, signal=78%
REACTOME_DNA_DAMAGE_TELOMERE_STRESS_INDUCED_SENESCENCE		8	0.75	1.92	0.004	0.041	0.857	76	tags=75%, list=14%, signal=86%
CHANDRAN_METASTASIS_DN		7	0.75	1.87	0.004	0.052	0.958	141	tags=100%, list=26%, signal=133%
SERVITJA_ISLET_HNF1A_TARGETS_DN		5	0.82	1.87	0.004	0.054	0.965	4	tags=40%, list=1%, signal=40%
REACTOME_CELL_JUNCTION_ORGANIZATION		5	0.82	1.83	0.004	0.067	0.993	57	tags=80%, list=10%, signal=88%
REACTOME_RUNX1_REGULATES_GENES_INVOLVED_IN_MEGAKARYOCYTE_DIFFERENTIATION_AND_PLATELET_FUNCTION		7	0.74	1.82	0.004	0.068	0.995	52	tags=71%, list=9%, signal=78%
FURUKAWA_DUSP6_TARGETS_PCI35_UP		7	0.72	1.8	0.004	0.075	0.999	43	tags=57%, list=8%, signal=61%
REACTOME_HOMOLOGY_DIRECTED_REPAIR		6	0.74	1.78	0.004	0.085	0.999	52	tags=67%, list=9%, signal=73%
NABA_CORE_MATRISOME		10	0.64	1.77	0.004	0.093	0.999	86	tags=70%, list=16%, signal=81%
MODULE_139	Details ...	9	0.69	1.87	0.004	0.059	0.376	59	tags=56%, list=11%, signal=61%
MODULE_438	Details ...	5	0.8	1.8	0.004	0.088	0.62	59	tags=80%, list=11%, signal=89%
HP_PLANTAR_HYPERKERATOSIS	Details ...	10	0.71	2.01	0.004	0.172	0.662	34	tags=50%, list=6%, signal=52%
GOCC_LATE_ENDOSOME	Details ...	7	0.76	1.9	0.004	0.198	0.97	14	tags=43%, list=3%, signal=43%
HP_APLASIA_HYPOPLASIA_OF_THE_NAILS	Details ...	12	0.65	1.89	0.004	0.211	0.985	104	tags=67%, list=19%, signal=80%
GOBP_SKIN_DEVELOPMENT	Details ...	12	0.65	1.88	0.004	0.212	0.991	58	tags=42%, list=11%, signal=46%
HP_FRAGILE_NAILS		6	0.79	1.85	0.004	0.236	0.996	34	tags=67%, list=6%, signal=70%
HP_CORNEAL_OPACITY		14	0.58	1.84	0.004	0.264	1	84	tags=50%, list=15%, signal=58%
RAPA_EARLY_UP.V1_UP	Details ...	6	0.76	1.81	0.004	0.519	0.401	97	tags=83%, list=18%, signal=100%
GSE5455_HEALTHY_VS_TUMOR_BEARING_MOUSE_SPLEEN_MONOCYTE_DN	Details ...	9	0.72	1.95	0.004	0.514	0.979	102	tags=78%, list=19%, signal=94%
GSE18281_PERIMEDULLARY_CORTICAL_REGION_VS_WHOLE_CORTEX_THYMUS_UP	Details ...	8	0.73	1.9	0.004	0.644	0.999	59	tags=63%, list=11%, signal=69%
GSE40655_FOXO1_KO_VS_WT_NTREG_DN	Details ...	7	0.74	1.86	0.004	0.592	1	101	tags=86%, list=18%, signal=104%
GSE3982_EOSINOPHIL_VS_CENT_MEMORY_CD4_TCELL_UP		11	0.64	1.81	0.004	0.781	1	96	tags=64%, list=17%, signal=76%
ANDERSEN_CHOLANGIOCARCINOMA_CLASS2		14	0.64	1.97	0.005	0.039	0.68	81	tags=57%, list=15%, signal=65%
BASAKI_YBX1_TARGETS_UP		23	0.54	1.95	0.005	0.04	0.777	134	tags=61%, list=24%, signal=77%
REACTOME_SIGNALING_BY_NOTCH		9	0.67	1.85	0.005	0.059	0.98	52	tags=56%, list=9%, signal=60%
LIM_MAMMARY_STEM_CELL_UP		28	0.47	1.8	0.005	0.076	0.998	131	tags=57%, list=24%, signal=71%
GOBP_CELLULAR_RESPONSE_TO_HORMONE_STIMULUS		18	0.55	1.82	0.005	0.269	1	106	tags=50%, list=19%, signal=60%
HP_ABNORMAL_HAIR_QUANTITY		31	0.47	1.81	0.005	0.282	1	34	tags=23%, list=6%, signal=23%
GSE10325_BCELL_VS_MYELOID_DN	Details ...	14	0.61	1.9	0.005	0.618	0.999	72	tags=50%, list=13%, signal=56%
GSE22611_MUTANT_NOD2_TRANSDUCED_VS_CTRL_HEK293T_STIMULATED_WITH_MDP_6H_DN	Details ...	9	0.7	1.88	0.005	0.623	1	34	tags=44%, list=6%, signal=47%
GSE5589_IL6_KO_VS_IL10_KO_LPS_STIM_MACROPHAGE_180MIN_UP		9	0.67	1.82	0.005	0.788	1	69	tags=44%, list=13%, signal=50%
REACTOME_RHO_GTPASE_EFFECTORS		10	0.68	1.87	0.006	0.053	0.955	53	tags=60%, list=10%, signal=65%
REACTOME_HCMV_INFECTION		10	0.65	1.83	0.006	0.068	0.994	53	tags=60%, list=10%, signal=65%
REACTOME_CELL_CELL_COMMUNICATION		6	0.77	1.8	0.006	0.076	0.999	57	tags=67%, list=10%, signal=74%
REACTOME_HCMV_LATE_EVENTS		7	0.71	1.8	0.006	0.076	0.999	52	tags=71%, list=9%, signal=78%
HOLLERN_SQUAMOUS_BREAST_TUMOR		5	0.8	1.79	0.006	0.079	0.999	20	tags=60%, list=4%, signal=62%
BLANCO_MELO_COVID19_SARS_COV_2_POS_PATIENT_LUNG_TISSUE_UP		6	0.74	1.77	0.006	0.093	0.999	46	tags=67%, list=8%, signal=72%
NPAT_TARGET_GENES	Details ...	11	0.64	1.84	0.006	0.672	0.991	76	tags=55%, list=14%, signal=62%
GOBP_ENSHEATHMENT_OF_NEURONS		7	0.75	1.81	0.006	0.294	1	47	tags=57%, list=9%, signal=62%
GOBP_NEGATIVE_REGULATION_OF_EPITHELIAL_CELL_PROLIFERATION		6	0.77	1.8	0.006	0.301	1	132	tags=100%, list=24%, signal=130%
HP_SEPSIS		5	0.8	1.78	0.006	0.323	1	26	tags=60%, list=5%, signal=62%
GSE41087_WT_VS_FOXP3_MUT_ANTI_CD3_CD28_STIM_CD4_TCELL_UP	Details ...	12	0.64	1.88	0.006	0.594	1	100	tags=67%, list=18%, signal=80%
GSE42724_NAIVE_BCELL_VS_PLASMABLAST_UP		8	0.7	1.81	0.006	0.773	1	70	tags=63%, list=13%, signal=71%
GSE22886_NAIVE_CD4_TCELL_VS_48H_ACT_TH2_UP		11	0.61	1.79	0.006	0.846	1	21	tags=27%, list=4%, signal=28%
GSE21360_SECONDARY_VS_QUATERNARY_MEMORY_CD8_TCELL_UP		7	0.71	1.77	0.006	0.88	1	70	tags=71%, list=13%, signal=81%
MENON_FETAL_KIDNEY_6_COLLECTING_DUCT_CELLS	Details ...	8	0.76	1.95	0.006	0.149	0.335	114	tags=88%, list=21%, signal=109%
RICKMAN_METASTASIS_DN		21	0.54	1.91	0.007	0.044	0.891	47	tags=29%, list=9%, signal=30%
REACTOME_RUNX1_REGULATES_TRANSCRIPTION_OF_GENES_INVOLVED_IN_DIFFERENTIATION_OF_HSCS		9	0.69	1.86	0.007	0.055	0.969	52	tags=56%, list=9%, signal=60%
GAUSSMANN_MLL_AF4_FUSION_TARGETS_F_UP		16	0.56	1.83	0.007	0.068	0.994	76	tags=44%, list=14%, signal=49%
REACTOME_DEVELOPMENTAL_BIOLOGY		37	0.46	1.82	0.007	0.068	0.996	114	tags=46%, list=21%, signal=54%
ACEVEDO_LIVER_CANCER_WITH_H3K27ME3_DN		8	0.7	1.8	0.007	0.078	0.999	52	tags=63%, list=9%, signal=68%
TSENG_ADIPOGENIC_POTENTIAL_UP		5	0.78	1.73	0.007	0.119	1	91	tags=80%, list=17%, signal=95%
TATA_01	Details ...	8	0.7	1.77	0.007	1	1	76	tags=63%, list=14%, signal=71%
MODULE_88	Details ...	48	0.4	1.76	0.007	0.109	0.735	63	tags=29%, list=11%, signal=30%
HP_VOMITING	Details ...	13	0.64	1.94	0.007	0.174	0.907	58	tags=46%, list=11%, signal=50%
GOBP_ENTRY_INTO_HOST		8	0.69	1.8	0.007	0.296	1	94	tags=75%, list=17%, signal=89%
GSE3982_DC_VS_CENT_MEMORY_CD4_TCELL_UP	Details ...	26	0.5	1.84	0.007	0.712	1	124	tags=54%, list=23%, signal=66%
GSE30971_CTRL_VS_LPS_STIM_MACROPHAGE_WBP7_HET_4H_UP		15	0.57	1.78	0.007	0.871	1	124	tags=67%, list=23%, signal=84%
TRAVAGLINI_LUNG_ALVEOLAR_EPITHELIAL_TYPE_1_CELL	Details ...	31	0.5	1.94	0.007	0.124	0.365	122	tags=58%, list=22%, signal=70%
GAUTAM_EYE_CORNEA_CONJUNCTIVAL_CELLS	Details ...	14	0.62	1.9	0.007	0.112	0.459	46	tags=43%, list=8%, signal=46%
DESCARTES_FETAL_LUNG_SQUAMOUS_EPITHELIAL_CELLS	Details ...	11	0.65	1.85	0.007	0.161	0.65	200	tags=100%, list=36%, signal=154%
CHR19Q13	Details ...	11	0.65	1.83	0.008	0.022	0.086	65	tags=55%, list=12%, signal=61%
WU_CELL_MIGRATION		31	0.49	1.94	0.008	0.039	0.795	59	tags=39%, list=11%, signal=41%
REACTOME_DNA_DOUBLE_STRAND_BREAK_REPAIR		6	0.74	1.75	0.008	0.109	1	52	tags=67%, list=9%, signal=73%
MIR4776_5P	Details ...	5	0.8	1.76	0.008	0.966	1	114	tags=100%, list=21%, signal=125%
HP_RECURRENT_SKIN_INFECTIONS		7	0.75	1.86	0.008	0.23	0.995	34	tags=57%, list=6%, signal=60%
GOCC_BASEMENT_MEMBRANE		5	0.83	1.83	0.008	0.268	1	58	tags=80%, list=11%, signal=89%
GSE25123_CTRL_VS_IL4_AND_ROSIGLITAZONE_STIM_MACROPHAGE_UP		7	0.72	1.76	0.008	0.919	1	36	tags=43%, list=7%, signal=45%
GSE3982_EOSINOPHIL_VS_BCELL_UP		9	0.66	1.74	0.008	0.918	1	131	tags=78%, list=24%, signal=100%
REACTOME_EXTRACELLULAR_MATRIX_ORGANIZATION		16	0.58	1.85	0.009	0.06	0.979	58	tags=44%, list=11%, signal=47%
GOZGIT_ESR1_TARGETS_UP		7	0.74	1.84	0.009	0.065	0.989	17	tags=43%, list=3%, signal=44%
ODONNELL_TFRC_TARGETS_UP		13	0.6	1.82	0.009	0.068	0.995	175	tags=85%, list=32%, signal=121%
BROWNE_INTERFERON_RESPONSIVE_GENES		5	0.79	1.79	0.009	0.079	0.999	70	tags=80%, list=13%, signal=91%
BLANCO_MELO_HUMAN_PARAINFLUENZA_VIRUS_3_INFECTION_A594_CELLS_UP		7	0.71	1.72	0.009	0.121	1	127	tags=86%, list=23%, signal=110%
MODULE_357	Details ...	13	0.62	1.85	0.009	0.057	0.438	61	tags=54%, list=11%, signal=59%
HP_ALOPECIA		14	0.6	1.88	0.009	0.204	0.993	34	tags=36%, list=6%, signal=37%
HP_ABNORMALITY_OF_HUMORAL_IMMUNITY		6	0.72	1.74	0.009	0.385	1	28	tags=50%, list=5%, signal=52%
EGFR_UP.V1_DN	Details ...	15	0.56	1.74	0.009	0.187	0.606	94	tags=53%, list=17%, signal=63%
GSE24634_TREG_VS_TCONV_POST_DAY5_IL4_CONVERSION_DN		11	0.63	1.82	0.009	0.772	1	47	tags=36%, list=9%, signal=39%
GSE22886_NEUTROPHIL_VS_DC_UP		7	0.71	1.78	0.009	0.877	1	105	tags=86%, list=19%, signal=105%
BUSSLINGER_DUODENAL_MATURE_ENTEROCYTES	Details ...	18	0.53	1.83	0.009	0.152	0.714	141	tags=67%, list=26%, signal=87%
REACTOME_MITOTIC_PROPHASE		8	0.67	1.72	0.01	0.125	1	52	tags=63%, list=9%, signal=68%
PIAS4_TARGET_GENES	Details ...	5	0.78	1.7	0.01	1	1	76	tags=80%, list=14%, signal=92%
MODULE_84	Details ...	33	0.45	1.73	0.01	0.117	0.819	59	tags=36%, list=11%, signal=38%
PRC2_EED_DN.V1_UP	Details ...	6	0.75	1.74	0.01	0.225	0.591	98	tags=83%, list=18%, signal=100%
KOBAYASHI_EGFR_SIGNALING_24HR_UP		10	0.66	1.85	0.011	0.059	0.979	135	tags=80%, list=25%, signal=104%
REACTOME_HCMV_EARLY_EVENTS		10	0.65	1.78	0.011	0.086	0.999	53	tags=60%, list=10%, signal=65%
TGASTMAGC_NFE2_01	Details ...	8	0.69	1.75	0.011	0.947	1	53	tags=50%, list=10%, signal=55%
HP_ABNORMALITY_OF_THE_NAIL		21	0.53	1.86	0.011	0.227	0.996	85	tags=43%, list=15%, signal=49%
GSE3982_EOSINOPHIL_VS_DC_UP		7	0.68	1.76	0.011	0.929	1	46	tags=57%, list=8%, signal=62%
GSE36888_UNTREATED_VS_IL2_TREATED_TCELL_6H_UP		9	0.66	1.75	0.011	0.945	1	106	tags=78%, list=19%, signal=95%
HALLMARK_APICAL_JUNCTION	Details ...	12	0.61	1.82	0.011	0.184	0.156	75	tags=50%, list=14%, signal=57%
SENESE_HDAC1_AND_HDAC2_TARGETS_DN		21	0.5	1.75	0.012	0.112	1	73	tags=38%, list=13%, signal=42%
GOBP_GLAND_MORPHOGENESIS		5	0.78	1.71	0.012	0.465	1	125	tags=100%, list=23%, signal=128%
GSE2585_THYMIC_DC_VS_MTEC_DN	Details ...	7	0.73	1.87	0.012	0.607	1	124	tags=86%, list=23%, signal=109%
TRAVAGLINI_LUNG_PROXIMAL_CILIATED_CELL	Details ...	60	0.36	1.66	0.012	0.345	0.992	115	tags=37%, list=21%, signal=41%
REACTOME_BASE_EXCISION_REPAIR		9	0.67	1.83	0.013	0.065	0.989	52	tags=56%, list=9%, signal=60%
FOROUTAN_INTEGRATED_TGFB_EMT_DN		7	0.7	1.74	0.013	0.114	1	59	tags=71%, list=11%, signal=79%
JOHNSTONE_PARVB_TARGETS_3_UP		37	0.43	1.73	0.013	0.118	1	110	tags=46%, list=20%, signal=54%
MEISSNER_BRAIN_HCP_WITH_H3K4ME3_AND_H3K27ME3		49	0.39	1.7	0.013	0.138	1	132	tags=47%, list=24%, signal=56%
MIR1324	Details ...	5	0.78	1.72	0.013	0.999	1	7	tags=40%, list=1%, signal=40%
CTIP_DN.V1_DN	Details ...	5	0.8	1.8	0.013	0.288	0.437	30	tags=60%, list=5%, signal=63%
GSE30971_CTRL_VS_LPS_STIM_MACROPHAGE_WBP7_KO_4H_DN		8	0.68	1.74	0.013	0.94	1	98	tags=63%, list=18%, signal=75%
REACTOME_CHROMOSOME_MAINTENANCE		10	0.64	1.82	0.014	0.068	0.996	52	tags=50%, list=9%, signal=54%
GOZGIT_ESR1_TARGETS_DN		38	0.42	1.73	0.014	0.118	1	132	tags=47%, list=24%, signal=58%
LEI_MYB_TARGETS		38	0.41	1.68	0.014	0.147	1	59	tags=26%, list=11%, signal=27%
GSE24574_BCL6_HIGH_TFH_VS_TCONV_CD4_TCELL_UP		5	0.78	1.71	0.014	1	1	26	tags=60%, list=5%, signal=62%
JI_RESPONSE_TO_FSH_UP		7	0.68	1.72	0.015	0.123	1	35	tags=43%, list=6%, signal=45%
DORN_ADENOVIRUS_INFECTION_12HR_UP		6	0.71	1.71	0.015	0.129	1	59	tags=67%, list=11%, signal=74%
DORN_ADENOVIRUS_INFECTION_32HR_DN		6	0.72	1.69	0.015	0.143	1	59	tags=67%, list=11%, signal=74%
HP_ENAMEL_HYPOPLASIA		8	0.69	1.77	0.015	0.334	1	104	tags=75%, list=19%, signal=91%
HOXA9_DN.V1_UP	Details ...	12	0.59	1.77	0.015	0.244	0.52	99	tags=58%, list=18%, signal=70%
GSE30971_CTRL_VS_LPS_STIM_MACROPHAGE_WBP7_KO_2H_DN		15	0.58	1.84	0.015	0.679	1	107	tags=53%, list=19%, signal=64%
GSE8921_UNSTIM_VS_TLR1_2_STIM_MONOCYTE_12H_UP		12	0.61	1.81	0.015	0.793	1	73	tags=50%, list=13%, signal=56%
GSE23505_IL6_IL1_VS_IL6_IL1_IL23_TREATED_CD4_TCELL_UP		6	0.71	1.67	0.015	1	1	90	tags=67%, list=16%, signal=79%
GAUTAM_EYE_IRIS_CILIARY_BODY_MONOCYTES	Details ...	7	0.7	1.73	0.015	0.297	0.946	49	tags=57%, list=9%, signal=62%
JINESH_BLEBBISHIELD_TO_IMMUNE_CELL_FUSION_PBSHMS_DN		17	0.52	1.73	0.016	0.118	1	21	tags=24%, list=4%, signal=24%
REACTOME_GENE_SILENCING_BY_RNA		8	0.67	1.73	0.016	0.118	1	52	tags=63%, list=9%, signal=68%
NABA_MATRISOME_ASSOCIATED		26	0.46	1.72	0.016	0.125	1	103	tags=46%, list=19%, signal=54%
REACTOME_CELLULAR_SENESCENCE		12	0.56	1.7	0.016	0.137	1	76	tags=50%, list=14%, signal=57%
AP1_Q2_01	Details ...	8	0.64	1.67	0.016	1	1	44	tags=38%, list=8%, signal=40%
MODULE_297	Details ...	12	0.6	1.76	0.016	0.104	0.747	61	tags=50%, list=11%, signal=55%
HP_ABNORMAL_CORNEA_MORPHOLOGY		28	0.47	1.78	0.016	0.317	1	84	tags=36%, list=15%, signal=40%
HP_ALOPECIA_OF_SCALP		5	0.77	1.73	0.016	0.402	1	84	tags=80%, list=15%, signal=94%
GOBP_VESICLE_MEDIATED_TRANSPORT		46	0.4	1.72	0.016	0.434	1	108	tags=37%, list=20%, signal=42%
HP_SQUAMOUS_CELL_CARCINOMA		6	0.71	1.68	0.016	0.481	1	28	tags=50%, list=5%, signal=52%
GSE6092_UNSTIM_VS_IFNG_STIM_AND_B_BURGDORFERI_INF_ENDOTHELIAL_CELL_DN		5	0.77	1.72	0.016	1	1	60	tags=60%, list=11%, signal=67%
DESCARTES_FETAL_LIVER_MESOTHELIAL_CELLS	Details ...	15	0.57	1.83	0.016	0.169	0.707	125	tags=73%, list=23%, signal=92%
REACTOME_ESTROGEN_DEPENDENT_GENE_EXPRESSION		9	0.68	1.82	0.017	0.067	0.995	92	tags=67%, list=17%, signal=79%
REACTOME_TRANSCRIPTIONAL_REGULATION_BY_SMALL_RNAS		8	0.67	1.75	0.017	0.112	1	52	tags=63%, list=9%, signal=68%
XIE_ST_HSC_S1PR3_OE_UP		9	0.66	1.74	0.017	0.117	1	74	tags=67%, list=13%, signal=76%
SMIRNOV_CIRCULATING_ENDOTHELIOCYTES_IN_CANCER_UP		7	0.71	1.69	0.017	0.139	1	28	tags=43%, list=5%, signal=45%
GRAHAM_NORMAL_QUIESCENT_VS_NORMAL_DIVIDING_UP		6	0.71	1.66	0.017	0.156	1	48	tags=50%, list=9%, signal=54%
GOCC_VESICLE_MEMBRANE		31	0.45	1.7	0.017	0.447	1	103	tags=39%, list=19%, signal=45%
GSE20366_EX_VIVO_VS_DEC205_CONVERSION_NAIVE_CD4_TCELL_UP		6	0.72	1.68	0.017	1	1	98	tags=83%, list=18%, signal=100%
GOBP_BIOLOGICAL_PROCESS_INVOLVED_IN_INTERACTION_WITH_HOST		10	0.6	1.7	0.018	0.446	1	94	tags=60%, list=17%, signal=71%
GOCC_ANCHORING_JUNCTION		48	0.37	1.61	0.018	0.53	1	132	tags=44%, list=24%, signal=53%
LEF1_UP.V1_UP	Details ...	13	0.55	1.7	0.018	0.213	0.722	55	tags=46%, list=10%, signal=50%
GSE17721_LPS_VS_GARDIQUIMOD_2H_BMDC_UP		10	0.6	1.71	0.018	1	1	20	tags=30%, list=4%, signal=31%
GSE42021_CD24HI_VS_CD24INT_TREG_THYMUS_DN		13	0.55	1.69	0.018	1	1	70	tags=38%, list=13%, signal=43%
CHR1P34	Details ...	8	0.65	1.7	0.019	0.052	0.265	168	tags=88%, list=31%, signal=124%
GOCC_CELL_SURFACE		23	0.49	1.74	0.019	0.392	1	51	tags=30%, list=9%, signal=32%
HP_APLASIA_HYPOPLASIA_OF_THE_SKIN		12	0.59	1.74	0.019	0.382	1	78	tags=50%, list=14%, signal=57%
HP_ERYTHEMA		9	0.62	1.67	0.019	0.467	1	84	tags=56%, list=15%, signal=65%
GOCC_GAP_JUNCTION		5	0.74	1.65	0.019	0.479	1	8	tags=40%, list=1%, signal=40%
GSE26890_CXCR1_NEG_VS_POS_EFFECTOR_CD8_TCELL_UP		7	0.71	1.77	0.019	0.87	1	70	tags=57%, list=13%, signal=65%
GAUCHER_PBMC_YF_VAX_STAMARIL_UNKNOWN_AGE_7DY_UP		14	0.54	1.67	0.019	1	1	70	tags=43%, list=13%, signal=48%
FOROUTAN_PRODRANK_TGFB_EMT_DN		11	0.58	1.71	0.02	0.127	1	68	tags=55%, list=12%, signal=61%
GOBP_RESPONSE_TO_PEPTIDE_HORMONE		15	0.56	1.8	0.02	0.289	1	106	tags=53%, list=19%, signal=64%
GOBP_VIRAL_LIFE_CYCLE		13	0.57	1.75	0.02	0.366	1	134	tags=69%, list=24%, signal=89%
GSE45365_HEALTHY_VS_MCMV_INFECTION_CD8_TCELL_IFNAR_KO_UP		6	0.74	1.75	0.02	0.921	1	52	tags=67%, list=9%, signal=73%
GSE19512_NAUTRAL_VS_INDUCED_TREG_DN		11	0.6	1.72	0.02	1	1	53	tags=45%, list=10%, signal=49%
GSE25088_CTRL_VS_IL4_STIM_STAT6_KO_MACROPHAGE_DN		11	0.59	1.68	0.02	1	1	21	tags=27%, list=4%, signal=28%
GSE24634_TREG_VS_TCONV_POST_DAY7_IL4_CONVERSION_DN		13	0.56	1.66	0.02	1	1	47	tags=31%, list=9%, signal=33%
REACTOME_DNA_REPLICATION		11	0.6	1.71	0.021	0.126	1	52	tags=45%, list=9%, signal=49%
KOHOUTEK_CCNT1_TARGETS		6	0.74	1.7	0.021	0.134	1	110	tags=83%, list=20%, signal=103%
NUYTTEN_NIPP1_TARGETS_DN		48	0.39	1.67	0.021	0.154	1	103	tags=35%, list=19%, signal=40%
CHARAFE_BREAST_CANCER_LUMINAL_VS_BASAL_DN		34	0.41	1.66	0.021	0.158	1	131	tags=44%, list=24%, signal=54%
ICSBP_Q6	Details ...	9	0.64	1.74	0.021	0.96	1	76	tags=56%, list=14%, signal=63%
GOCC_ENDOSOME_MEMBRANE		13	0.55	1.65	0.021	0.486	1	21	tags=23%, list=4%, signal=23%
GSE17974_IL4_AND_ANTI_IL12_VS_UNTREATED_1H_ACT_CD4_TCELL_DN		5	0.77	1.69	0.021	1	1	88	tags=80%, list=16%, signal=94%
GSE1460_CD4_THYMOCYTE_VS_NAIVE_CD4_TCELL_ADULT_BLOOD_DN		7	0.67	1.65	0.021	1	1	107	tags=71%, list=19%, signal=88%
GSE24634_NAIVE_CD4_TCELL_VS_DAY7_IL4_CONV_TREG_UP		6	0.7	1.64	0.021	1	1	14	tags=33%, list=3%, signal=34%
AIZARANI_LIVER_C39_EPCAM_POS_BILE_DUCT_CELLS_4	Details ...	22	0.47	1.7	0.021	0.322	0.961	138	tags=55%, list=25%, signal=70%
MOREAUX_MULTIPLE_MYELOMA_BY_TACI_UP		18	0.5	1.73	0.022	0.118	1	70	tags=33%, list=13%, signal=37%
GOBP_APOPTOTIC_MITOCHONDRIAL_CHANGES		6	0.7	1.64	0.022	0.497	1	54	tags=50%, list=10%, signal=55%
FLETCHER_PBMC_BCG_10W_INFANT_PPD_STIMULATED_VS_UNSTIMULATED_10W_DN		16	0.53	1.68	0.022	1	1	124	tags=56%, list=23%, signal=71%
REACTOME_G2_M_CHECKPOINTS		8	0.65	1.67	0.023	0.158	1	52	tags=50%, list=9%, signal=54%
FOROUTAN_TGFB_EMT_DN		11	0.58	1.66	0.023	0.158	1	68	tags=55%, list=12%, signal=61%
GOBP_RESPONSE_TO_NITROGEN_COMPOUND		31	0.43	1.68	0.023	0.473	1	108	tags=39%, list=20%, signal=45%
GSE12845_IGD_POS_BLOOD_VS_NAIVE_TONSIL_BCELL_UP		6	0.73	1.68	0.023	1	1	55	tags=67%, list=10%, signal=73%
SCHERER_PBMC_APSV_WETVAX_AGE_18_32YO_50_TO_60DY_DN		7	0.69	1.67	0.023	1	1	10	tags=29%, list=2%, signal=29%
GSE5589_IL6_KO_VS_IL10_KO_LPS_AND_IL10_STIM_MACROPHAGE_45MIN_UP		10	0.61	1.66	0.023	1	1	131	tags=70%, list=24%, signal=90%
GSE22886_NAIVE_BCELL_VS_MONOCYTE_UP		6	0.7	1.61	0.023	0.999	1	14	tags=33%, list=3%, signal=34%
MURARO_PANCREAS_DUCTAL_CELL		88	0.31	1.51	0.023	0.45	1	155	tags=44%, list=28%, signal=52%
SARRIO_EPITHELIAL_MESENCHYMAL_TRANSITION_DN		9	0.64	1.73	0.024	0.118	1	125	tags=78%, list=23%, signal=99%
BROCKE_APOPTOSIS_REVERSED_BY_IL6		9	0.65	1.72	0.024	0.122	1	61	tags=56%, list=11%, signal=61%
REACTOME_DEGRADATION_OF_THE_EXTRACELLULAR_MATRIX		9	0.62	1.67	0.024	0.155	1	181	tags=89%, list=33%, signal=130%
ENK_UV_RESPONSE_KERATINOCYTE_UP		27	0.45	1.64	0.024	0.174	1	129	tags=48%, list=23%, signal=60%
GOCC_EXTERNAL_SIDE_OF_PLASMA_MEMBRANE		6	0.74	1.7	0.024	0.455	1	21	tags=50%, list=4%, signal=51%
GOBP_TISSUE_DEVELOPMENT		72	0.33	1.54	0.024	0.589	1	108	tags=38%, list=20%, signal=41%
CHR1P36	Details ...	10	0.62	1.73	0.025	0.048	0.213	183	tags=90%, list=33%, signal=133%
DORN_ADENOVIRUS_INFECTION_48HR_DN		6	0.72	1.68	0.025	0.146	1	59	tags=67%, list=11%, signal=74%
MIR302E	Details ...	12	0.56	1.68	0.025	1	1	41	tags=33%, list=7%, signal=35%
GOBP_CELLULAR_RESPONSE_TO_PEPTIDE_HORMONE_STIMULUS		13	0.57	1.68	0.025	0.482	1	106	tags=54%, list=19%, signal=65%
HP_LIPID_ACCUMULATION_IN_HEPATOCYTES		7	0.69	1.67	0.025	0.468	1	47	tags=43%, list=9%, signal=46%
GOMF_ENDOPEPTIDASE_REGULATOR_ACTIVITY		7	0.67	1.63	0.025	0.497	1	60	tags=57%, list=11%, signal=63%
GSE11961_GERMINAL_CENTER_BCELL_DAY7_VS_GERMINAL_CENTER_BCELL_DAY40_DN		8	0.65	1.7	0.025	1	1	29	tags=38%, list=5%, signal=39%
GSE41176_UNSTIM_VS_ANTI_IGM_STIM_BCELL_24H_UP		8	0.64	1.65	0.025	1	1	71	tags=50%, list=13%, signal=57%
GSE3982_BASOPHIL_VS_CENT_MEMORY_CD4_TCELL_UP		7	0.67	1.64	0.025	1	1	93	tags=71%, list=17%, signal=85%
GSE4984_LPS_VS_VEHICLE_CTRL_TREATED_DC_DN		6	0.69	1.6	0.025	0.987	1	135	tags=83%, list=25%, signal=109%
WIERENGA_STAT5A_TARGETS_GROUP1		7	0.68	1.69	0.026	0.14	1	8	tags=29%, list=1%, signal=29%
HOLLERN_EMT_BREAST_TUMOR_DN		8	0.66	1.68	0.026	0.147	1	84	tags=75%, list=15%, signal=87%
AP1_C	Details ...	13	0.57	1.76	0.026	1	1	53	tags=38%, list=10%, signal=42%
HP_ABNORMAL_TOENAIL_MORPHOLOGY		8	0.67	1.7	0.026	0.462	1	84	tags=63%, list=15%, signal=73%
GSE4142_GC_BCELL_VS_MEMORY_BCELL_DN		5	0.73	1.61	0.026	0.991	1	15	tags=40%, list=3%, signal=41%
ZHOU_INFLAMMATORY_RESPONSE_LIVE_DN		12	0.56	1.68	0.027	0.146	1	59	tags=42%, list=11%, signal=46%
AP4_Q6	Details ...	9	0.62	1.65	0.027	1	1	67	tags=44%, list=12%, signal=50%
TEF1_Q6	Details ...	6	0.69	1.63	0.027	1	1	44	tags=50%, list=8%, signal=54%
GOBP_NUCLEOSOME_ASSEMBLY		8	0.65	1.68	0.027	0.482	1	76	tags=63%, list=14%, signal=71%
HP_APLASIA_HYPOPLASIA_OF_THE_DISTAL_PHALANGES_OF_THE_HAND		6	0.67	1.59	0.027	0.554	1	183	tags=100%, list=33%, signal=148%
GOBP_IMMUNE_RESPONSE		54	0.34	1.5	0.027	0.611	1	127	tags=44%, list=23%, signal=52%
GSE22443_NAIVE_VS_ACT_AND_IL2_TREATED_CD8_TCELL_DN		7	0.67	1.68	0.027	1	1	34	tags=43%, list=6%, signal=45%
GSE41176_WT_VS_TAK1_KO_ANTI_IGM_STIM_BCELL_3H_UP		7	0.67	1.65	0.027	1	1	4	tags=29%, list=1%, signal=28%
GOCC_ENDOSOME		22	0.48	1.66	0.028	0.477	1	21	tags=18%, list=4%, signal=18%
GSE20715_0H_VS_24H_OZONE_LUNG_DN		12	0.59	1.73	0.028	1	1	73	tags=50%, list=13%, signal=56%
GSE42724_NAIVE_VS_MEMORY_BCELL_UP		12	0.56	1.65	0.028	1	1	131	tags=58%, list=24%, signal=75%
GSE1791_CTRL_VS_NEUROMEDINU_IN_T_CELL_LINE_0.8H_DN		5	0.74	1.62	0.028	1	1	18	tags=40%, list=3%, signal=41%
GSE1460_INTRATHYMIC_T_PROGENITOR_VS_CD4_THYMOCYTE_DN		8	0.62	1.61	0.028	0.997	1	83	tags=50%, list=15%, signal=58%
AIZARANI_LIVER_C24_EPCAM_POS_BILE_DUCT_CELLS_3	Details ...	20	0.48	1.68	0.028	0.353	0.981	167	tags=65%, list=30%, signal=90%
BUSSLINGER_ESOPHAGEAL_LATE_SUPRABASAL_CELLS	Details ...	10	0.59	1.64	0.028	0.379	0.999	108	tags=60%, list=20%, signal=73%
MEISSNER_NPC_HCP_WITH_H3K4ME2		19	0.48	1.65	0.029	0.168	1	127	tags=53%, list=23%, signal=66%
NOTCH_DN.V1_DN	Details ...	7	0.66	1.66	0.029	0.256	0.839	21	tags=43%, list=4%, signal=44%
GSE3920_UNTREATED_VS_IFNA_TREATED_FIBROBLAST_UP		9	0.63	1.72	0.029	1	1	75	tags=56%, list=14%, signal=63%
GSE25123_WT_VS_PPARG_KO_MACROPHAGE_ROSIGLITAZONE_STIM_UP		9	0.62	1.65	0.029	1	1	60	tags=44%, list=11%, signal=49%
GSE369_PRE_VS_POST_IL6_INJECTION_SOCS3_KO_LIVER_UP		19	0.5	1.65	0.029	1	1	118	tags=47%, list=21%, signal=58%
GSE37336_LY6C_POS_VS_NEG_NAIVE_CD4_TCELL_DN		5	0.75	1.62	0.029	1	1	44	tags=60%, list=8%, signal=65%
GSE22886_IL2_VS_IL15_STIM_NKCELL_UP		5	0.73	1.57	0.029	1	1	48	tags=60%, list=9%, signal=65%
REACTOME_TCF_DEPENDENT_SIGNALING_IN_RESPONSE_TO_WNT		12	0.55	1.66	0.03	0.161	1	94	tags=58%, list=17%, signal=69%
KEGG_FOCAL_ADHESION		11	0.56	1.6	0.03	0.21	1	106	tags=64%, list=19%, signal=77%
HP_NAIL_DYSPLASIA		10	0.61	1.68	0.03	0.473	1	84	tags=60%, list=15%, signal=70%
HP_ABNORMALITY_OF_SKIN_PHYSIOLOGY		19	0.48	1.64	0.03	0.501	1	34	tags=26%, list=6%, signal=27%
HP_ABNORMALITY_OF_THE_SMALL_INTESTINE		9	0.6	1.63	0.03	0.495	1	197	tags=89%, list=36%, signal=136%
HP_SPARSE_BODY_HAIR		7	0.66	1.62	0.03	0.505	1	34	tags=43%, list=6%, signal=45%
GSE24634_TEFF_VS_TCONV_DAY7_IN_CULTURE_DN		11	0.58	1.68	0.03	1	1	65	tags=36%, list=12%, signal=40%
GSE43956_WT_VS_SGK1_KO_TH17_DIFFERENTIATED_CD4_TCELL_UP		10	0.61	1.67	0.03	1	1	43	tags=40%, list=8%, signal=43%
GSE43863_TH1_VS_LY6C_INT_CXCR5POS_MEMORY_CD4_TCELL_DN		9	0.61	1.63	0.03	1	1	112	tags=67%, list=20%, signal=82%
KEGG_ECM_RECEPTOR_INTERACTION		5	0.72	1.58	0.031	0.222	1	58	tags=60%, list=11%, signal=66%
HP_ABNORMALITY_OF_SKIN_ADNEXA_PHYSIOLOGY		11	0.58	1.66	0.031	0.47	1	84	tags=55%, list=15%, signal=63%
HP_ABNORMAL_SKIN_MORPHOLOGY_OF_THE_PALM		14	0.52	1.6	0.031	0.539	1	34	tags=36%, list=6%, signal=37%
GSE11961_MEMORY_BCELL_DAY7_VS_GERMINAL_CENTER_BCELL_DAY7_DN		6	0.68	1.62	0.031	1	1	33	tags=50%, list=6%, signal=53%
RODRIGUES_THYROID_CARCINOMA_ANAPLASTIC_DN		18	0.48	1.63	0.032	0.18	1	61	tags=33%, list=11%, signal=36%
GSE19888_ADENOSINE_A3R_ACT_VS_TCELL_MEMBRANES_ACT_AND_A3R_INH_PRETREAT_IN_MAST_CELL_DN		11	0.58	1.69	0.032	1	1	88	tags=55%, list=16%, signal=64%
GSE2585_THYMIC_MACROPHAGE_VS_MTEC_UP		8	0.65	1.67	0.032	1	1	94	tags=63%, list=17%, signal=74%
GSE14000_UNSTIM_VS_16H_LPS_DC_DN		8	0.64	1.67	0.032	1	1	84	tags=63%, list=15%, signal=73%
GSE8835_CD4_VS_CD8_TCELL_CLL_PATIENT_UP		8	0.64	1.62	0.032	1	1	90	tags=63%, list=16%, signal=74%
GSE1925_3H_VS_24H_IFNG_STIM_IFNG_PRIMED_MACROPHAGE_UP		9	0.57	1.59	0.032	0.968	1	14	tags=22%, list=3%, signal=22%
BUSSLINGER_GASTRIC_ISTHMUS_CELLS	Details ...	38	0.39	1.6	0.032	0.412	1	118	tags=37%, list=21%, signal=44%
GOBERT_OLIGODENDROCYTE_DIFFERENTIATION_DN		33	0.41	1.61	0.033	0.206	1	212	tags=76%, list=39%, signal=116%
BILD_HRAS_ONCOGENIC_SIGNATURE		20	0.48	1.61	0.033	0.207	1	110	tags=45%, list=20%, signal=54%
AP1_01	Details ...	11	0.57	1.65	0.033	1	1	53	tags=45%, list=10%, signal=49%
GOCC_COPII_COATED_ER_TO_GOLGI_TRANSPORT_VESICLE		6	0.7	1.67	0.033	0.466	1	48	tags=50%, list=9%, signal=54%
HP_ABNORMAL_ODONTOID_TISSUE_MORPHOLOGY		12	0.55	1.65	0.033	0.485	1	34	tags=42%, list=6%, signal=43%
GOBP_RESPONSE_TO_INSULIN		9	0.6	1.64	0.033	0.495	1	106	tags=56%, list=19%, signal=68%
HP_HIRSUTISM		7	0.66	1.62	0.033	0.501	1	9	tags=29%, list=2%, signal=29%
GOBP_EPITHELIAL_CELL_DIFFERENTIATION		20	0.46	1.59	0.033	0.552	1	108	tags=45%, list=20%, signal=54%
GSE360_L_MAJOR_VS_T_GONDII_DC_DN		6	0.7	1.63	0.033	1	1	59	tags=50%, list=11%, signal=55%
SESTO_RESPONSE_TO_UV_C8		10	0.6	1.68	0.034	0.146	1	132	tags=70%, list=24%, signal=90%
REACTOME_DNA_REPAIR		12	0.56	1.65	0.034	0.163	1	52	tags=42%, list=9%, signal=45%
FEVR_CTNNB1_TARGETS_UP		23	0.46	1.65	0.034	0.167	1	124	tags=48%, list=23%, signal=59%
CREIGHTON_ENDOCRINE_THERAPY_RESISTANCE_5		20	0.47	1.64	0.034	0.172	1	108	tags=45%, list=20%, signal=54%
NABA_ECM_GLYCOPROTEINS		7	0.65	1.6	0.034	0.213	1	86	tags=71%, list=16%, signal=84%
GOBP_NEGATIVE_REGULATION_OF_GROWTH		10	0.58	1.67	0.034	0.473	1	54	tags=40%, list=10%, signal=44%
GOBP_REGULATION_OF_NUCLEOTIDE_METABOLIC_PROCESS		5	0.73	1.59	0.034	0.539	1	68	tags=60%, list=12%, signal=68%
GSE34006_WT_VS_A2AR_KO_TREG_UP		5	0.73	1.61	0.034	1	1	21	tags=40%, list=4%, signal=41%
GSE1460_DP_VS_CD4_THYMOCYTE_DN		13	0.53	1.56	0.034	1	1	83	tags=46%, list=15%, signal=53%
CROMER_METASTASIS_DN		11	0.57	1.67	0.035	0.157	1	104	tags=55%, list=19%, signal=66%
GOBP_CELLULAR_RESPONSE_TO_INSULIN_STIMULUS		9	0.6	1.62	0.035	0.515	1	106	tags=56%, list=19%, signal=68%
GOBP_POSITIVE_REGULATION_OF_HEMOPOIESIS		8	0.61	1.59	0.035	0.55	1	93	tags=63%, list=17%, signal=74%
GSE37605_FOXP3_FUSION_GFP_VS_IRES_GFP_TREG_NOD_DN		8	0.65	1.65	0.035	1	1	166	tags=88%, list=30%, signal=124%
GSE339_EX_VIVO_VS_IN_CULTURE_CD8POS_DC_DN		8	0.62	1.64	0.035	1	1	147	tags=75%, list=27%, signal=101%
GSE17721_LPS_VS_CPG_0.5H_BMDC_DN		9	0.59	1.62	0.035	1	1	7	tags=22%, list=1%, signal=22%
BOUDOUKHA_BOUND_BY_IGF2BP2		5	0.72	1.59	0.036	0.215	1	106	tags=80%, list=19%, signal=98%
CHR14Q32	Details ...	6	0.7	1.6	0.037	0.094	0.493	120	tags=83%, list=22%, signal=105%
DORN_ADENOVIRUS_INFECTION_24HR_DN		7	0.65	1.61	0.037	0.205	1	59	tags=57%, list=11%, signal=63%
HP_ABNORMALITY_OF_SKIN_PIGMENTATION		26	0.43	1.59	0.037	0.553	1	34	tags=23%, list=6%, signal=23%
HP_ABNORMAL_CIRCULATING_METABOLITE_CONCENTRATION		39	0.38	1.54	0.037	0.583	1	47	tags=18%, list=9%, signal=18%
GSE10325_CD4_TCELL_VS_LUPUS_CD4_TCELL_UP		9	0.58	1.62	0.037	1	1	159	tags=78%, list=29%, signal=108%
GSE17721_CTRL_VS_GARDIQUIMOD_2H_BMDC_UP		10	0.58	1.61	0.037	0.994	1	23	tags=30%, list=4%, signal=31%
KMT2D_TARGET_GENES	Details ...	30	0.43	1.63	0.038	1	1	44	tags=23%, list=8%, signal=24%
FOXJ2_TARGET_GENES	Details ...	10	0.58	1.62	0.038	1	1	114	tags=60%, list=21%, signal=74%
GNF2_S100A4	Details ...	5	0.71	1.56	0.038	0.282	0.996	55	tags=60%, list=10%, signal=66%
GOCC_EARLY_ENDOSOME		7	0.66	1.67	0.038	0.465	1	14	tags=29%, list=3%, signal=29%
SNF5_DN.V1_DN	Details ...	11	0.56	1.61	0.038	0.277	0.927	44	tags=36%, list=8%, signal=39%
GSE22886_NAIVE_BCELL_VS_BM_PLASMA_CELL_DN		11	0.56	1.6	0.038	0.981	1	47	tags=36%, list=9%, signal=39%
GAJATE_RESPONSE_TO_TRABECTEDIN_UP		10	0.58	1.62	0.039	0.198	1	70	tags=50%, list=13%, signal=56%
KOYAMA_SEMA3B_TARGETS_DN		20	0.46	1.59	0.039	0.218	1	107	tags=45%, list=19%, signal=54%
GSE18791_CTRL_VS_NEWCASTLE_VIRUS_DC_8H_DN		6	0.68	1.63	0.039	1	1	10	tags=33%, list=2%, signal=34%
GSE20715_0H_VS_24H_OZONE_LUNG_UP		7	0.65	1.62	0.039	1	1	39	tags=43%, list=7%, signal=46%
GSE25123_CTRL_VS_ROSIGLITAZONE_STIM_PPARG_KO_MACROPHAGE_UP		11	0.56	1.6	0.039	0.995	1	75	tags=45%, list=14%, signal=52%
DURANTE_ADULT_OLFACTORY_NEUROEPITHELIUM_MATURE_NEURONS	Details ...	5	0.71	1.61	0.039	0.415	1	25	tags=40%, list=5%, signal=42%
GRAHAM_CML_DIVIDING_VS_NORMAL_QUIESCENT_DN		12	0.55	1.62	0.04	0.191	1	51	tags=42%, list=9%, signal=45%
STEIN_ESRRA_TARGETS_DN		5	0.71	1.59	0.04	0.216	1	61	tags=60%, list=11%, signal=67%
NFKAPPAB_01		5	0.7	1.54	0.04	1	1	167	tags=100%, list=30%, signal=142%
MODULE_60	Details ...	22	0.45	1.57	0.04	0.276	0.994	72	tags=41%, list=13%, signal=45%
HP_CUTANEOUS_PHOTOSENSITIVITY		9	0.62	1.69	0.04	0.486	1	28	tags=33%, list=5%, signal=35%
GOBP_REGULATION_OF_HEMOPOIESIS		14	0.51	1.59	0.04	0.536	1	134	tags=64%, list=24%, signal=83%
P53_DN.V1_UP	Details ...	19	0.47	1.61	0.04	0.301	0.923	68	tags=47%, list=12%, signal=52%
REACTOME_M_PHASE		15	0.5	1.6	0.041	0.21	1	53	tags=40%, list=10%, signal=43%
WP_EBOLA_VIRUS_INFECTION_IN_HOST		5	0.69	1.53	0.041	0.284	1	104	tags=80%, list=19%, signal=98%
MODULE_94	Details ...	14	0.5	1.58	0.041	0.301	0.993	50	tags=36%, list=9%, signal=38%
GOBP_CELLULAR_RESPONSE_TO_OXYGEN_CONTAINING_COMPOUND		41	0.38	1.54	0.041	0.576	1	109	tags=34%, list=20%, signal=39%
GSE42021_CD24INT_VS_CD24LOW_TREG_THYMUS_DN		5	0.74	1.64	0.041	1	1	70	tags=60%, list=13%, signal=68%
GSE2405_0H_VS_3H_A_PHAGOCYTOPHILUM_STIM_NEUTROPHIL_UP		13	0.53	1.63	0.041	1	1	98	tags=54%, list=18%, signal=64%
GSE360_CTRL_VS_L_DONOVANI_DC_DN		14	0.51	1.6	0.041	0.991	1	88	tags=50%, list=16%, signal=58%
GSE14699_NAIVE_VS_ACT_CD8_TCELL_UP		12	0.55	1.59	0.041	0.982	1	100	tags=58%, list=18%, signal=70%
GSE1432_CTRL_VS_IFNG_24H_MICROGLIA_UP		10	0.56	1.59	0.041	0.976	1	14	tags=20%, list=3%, signal=20%
GSE3982_EOSINOPHIL_VS_NEUTROPHIL_DN		12	0.54	1.58	0.041	0.976	1	47	tags=33%, list=9%, signal=36%
GSE1925_CTRL_VS_24H_IFNG_STIM_IFNG_PRIMED_MACROPHAGE_UP		6	0.67	1.57	0.041	1	1	14	tags=33%, list=3%, signal=34%
CHR17Q25	Details ...	5	0.71	1.58	0.042	0.092	0.534	162	tags=100%, list=30%, signal=141%
HP_APLASTIC_HYPOPLASTIC_TOENAIL		7	0.63	1.54	0.042	0.572	1	84	tags=57%, list=15%, signal=67%
GSE25088_CTRL_VS_IL4_AND_ROSIGLITAZONE_STIM_MACROPHAGE_UP		11	0.55	1.63	0.042	1	1	167	tags=73%, list=30%, signal=102%
GSE3982_DC_VS_NEUTROPHIL_DN		10	0.57	1.59	0.042	0.994	1	117	tags=60%, list=21%, signal=75%
GSE30971_CTRL_VS_LPS_STIM_MACROPHAGE_WBP7_HET_4H_DN		7	0.64	1.57	0.042	1	1	80	tags=57%, list=15%, signal=66%
LIANG_SILENCED_BY_METHYLATION_UP		6	0.69	1.64	0.043	0.175	1	114	tags=83%, list=21%, signal=104%
GOBP_NUCLEOSOME_ORGANIZATION		9	0.6	1.65	0.043	0.484	1	76	tags=56%, list=14%, signal=63%
HP_CARIOUS_TEETH		10	0.57	1.6	0.043	0.543	1	94	tags=60%, list=17%, signal=71%
GOBP_PROTEIN_KINASE_B_SIGNALING		12	0.53	1.58	0.043	0.533	1	197	tags=83%, list=36%, signal=127%
HP_ABNORMAL_BRONCHUS_MORPHOLOGY		6	0.65	1.54	0.043	0.581	1	117	tags=67%, list=21%, signal=84%
VEGF_A_UP.V1_UP	Details ...	9	0.59	1.57	0.043	0.268	0.969	166	tags=78%, list=30%, signal=110%
GSE10325_BCELL_VS_LUPUS_BCELL_UP		8	0.62	1.63	0.043	1	1	57	tags=38%, list=10%, signal=41%
GSE17721_CTRL_VS_CPG_1H_BMDC_UP		5	0.71	1.59	0.043	0.98	1	25	tags=40%, list=5%, signal=42%
GSE29164_UNTREATED_VS_CD8_TCELL_TREATED_MELANOMA_DAY7_DN		10	0.56	1.59	0.043	0.965	1	137	tags=70%, list=25%, signal=92%
DELACROIX_RARG_BOUND_MEF		17	0.48	1.56	0.044	0.256	1	92	tags=47%, list=17%, signal=55%
HP_DRY_SKIN		9	0.59	1.6	0.044	0.536	1	15	tags=22%, list=3%, signal=22%
GSE22229_UNTREATED_VS_IMMUNOSUPP_THERAPY_RENAL_TRANSPLANT_PATIENT_PBMC_DN		12	0.55	1.62	0.044	1	1	117	tags=58%, list=21%, signal=73%
GSE22935_WT_VS_MYD88_KO_MACROPHAGE_12H_MBOVIS_BCG_STIM_DN		7	0.65	1.57	0.044	1	1	82	tags=57%, list=15%, signal=66%
DESCARTES_FETAL_SPLEEN_MESOTHELIAL_CELLS	Details ...	15	0.53	1.68	0.044	0.328	0.981	133	tags=67%, list=24%, signal=86%
ZHONG_PFC_C2_UNKNOWN_NPC	Details ...	5	0.73	1.59	0.044	0.399	1	23	tags=40%, list=4%, signal=41%
BUSSLINGER_GASTRIC_METALLOTHIONEIN_CELLS		7	0.64	1.58	0.044	0.41	1	114	tags=71%, list=21%, signal=89%
SENGUPTA_NASOPHARYNGEAL_CARCINOMA_WITH_LMP1_DN		13	0.53	1.6	0.045	0.214	1	36	tags=38%, list=7%, signal=40%
HP_HYPOPLASIA_OF_TEETH		10	0.56	1.58	0.045	0.534	1	34	tags=40%, list=6%, signal=42%
HP_THICKENED_SKIN		22	0.44	1.57	0.045	0.555	1	34	tags=23%, list=6%, signal=23%
GOBP_REGULATION_OF_PEPTIDASE_ACTIVITY		22	0.43	1.52	0.045	0.572	1	60	tags=32%, list=11%, signal=34%
GSE10325_LUPUS_BCELL_VS_LUPUS_MYELOID_DN		16	0.49	1.63	0.045	1	1	92	tags=38%, list=17%, signal=44%
GSE17974_IL4_AND_ANTI_IL12_VS_UNTREATED_24H_ACT_CD4_TCELL_DN		9	0.61	1.63	0.045	1	1	117	tags=67%, list=21%, signal=83%
GSE26290_WT_VS_PDK1_KO_ANTI_CD3_AND_IL2_STIM_CD8_TCELL_UP		7	0.63	1.6	0.045	0.99	1	29	tags=29%, list=5%, signal=30%
GSE16451_CTRL_VS_WEST_EQUINE_ENC_VIRUS_IMMATURE_NEURON_CELL_LINE_UP		8	0.59	1.6	0.045	0.975	1	9	tags=25%, list=2%, signal=25%
GSE360_CTRL_VS_L_MAJOR_DC_DN		12	0.54	1.6	0.045	0.969	1	47	tags=33%, list=9%, signal=36%
GAUCHER_PBMC_YF_VAX_STAMARIL_UNKNOWN_AGE_3DY_UP		11	0.55	1.57	0.045	0.998	1	70	tags=45%, list=13%, signal=51%
GSE26669_CTRL_VS_COSTIM_BLOCK_MLR_CD8_TCELL_UP		7	0.64	1.56	0.045	1	1	90	tags=57%, list=16%, signal=67%
BUSSLINGER_GASTRIC_IMMATURE_PIT_CELLS	Details ...	12	0.55	1.61	0.045	0.42	1	114	tags=58%, list=21%, signal=72%
FAN_EMBRYONIC_CTX_BIG_GROUPS_CAJAL_RETZIUS		28	0.42	1.57	0.045	0.418	1	60	tags=25%, list=11%, signal=27%
LIU_PROSTATE_CANCER_DN		29	0.41	1.59	0.046	0.214	1	94	tags=41%, list=17%, signal=47%
RIGGI_EWING_SARCOMA_PROGENITOR_UP		22	0.44	1.59	0.046	0.216	1	52	tags=36%, list=9%, signal=39%
GTF2A2_TARGET_GENES		17	0.49	1.6	0.046	1	1	54	tags=29%, list=10%, signal=32%
NFKB_C		5	0.72	1.57	0.046	1	1	155	tags=100%, list=28%, signal=138%
HP_ABNORMAL_SCALP_MORPHOLOGY		17	0.5	1.59	0.046	0.544	1	94	tags=47%, list=17%, signal=55%
GSE3982_BASOPHIL_VS_EFF_MEMORY_CD4_TCELL_UP		9	0.59	1.61	0.046	0.992	1	125	tags=67%, list=23%, signal=85%
GSE22886_NAIVE_CD4_TCELL_VS_MONOCYTE_DN		13	0.54	1.61	0.046	0.985	1	72	tags=38%, list=13%, signal=43%
GSE37301_MULTIPOTENT_PROGENITOR_VS_COMMON_LYMPHOID_PROGENITOR_DN		11	0.54	1.61	0.046	0.996	1	60	tags=45%, list=11%, signal=50%
GSE19888_ADENOSINE_A3R_INH_VS_TCELL_MEMBRANES_ACT_MAST_CELL_UP		7	0.65	1.59	0.047	0.972	1	127	tags=71%, list=23%, signal=92%
LEE_LIVER_CANCER_HEPATOBLAST		5	0.67	1.51	0.048	0.296	1	181	tags=100%, list=33%, signal=148%
MODULE_122	Details ...	6	0.67	1.59	0.048	0.301	0.991	126	tags=83%, list=23%, signal=107%
MODULE_38	Details ...	36	0.39	1.55	0.048	0.272	0.997	97	tags=42%, list=18%, signal=47%
REACTOME_CHROMATIN_MODIFYING_ENZYMES		10	0.57	1.62	0.049	0.198	1	52	tags=50%, list=9%, signal=54%

## Sheet: Table S6B
Supplemental Table S6 B: Downregulated GSEA gene sets based on 549 genes identified in Table 2								FWER p-value < 0.05
GS	GS Details	Size	ES	NES	NOM p-val	FDR q-val	FWER p-val	Rank at Max	Leading Edge
CHRXQ28	Details ...	5	-0.83	-1.89	0	0.034	0.067	18	tags=60%, list=3%, signal=61%
HELLER_SILENCED_BY_METHYLATION_UP	Details ...	18	-0.57	-2.04	0	0.529	0.47	69	tags=50%, list=13%, signal=55%
TAKEDA_TARGETS_OF_NUP98_HOXA9_FUSION_8D_UP	Details ...	5	-0.89	-2.03	0	0.297	0.508	65	tags=100%, list=12%, signal=112%
TATA_C	Details ...	8	-0.8	-2.19	0	0.104	0.091	50	tags=75%, list=9%, signal=81%
HP_ABNORMALITY_OF_PULMONARY_CIRCULATION	Details ...	8	-0.74	-2.03	0	1	0.619	67	tags=63%, list=12%, signal=70%
HP_ABNORMAL_VASCULAR_PHYSIOLOGY	Details ...	11	-0.67	-2.02	0	0.551	0.649	67	tags=55%, list=12%, signal=61%
HP_ABNORMAL_VENTRICULAR_SEPTUM_MORPHOLOGY	Details ...	12	-0.62	-1.99	0	0.507	0.764	65	tags=42%, list=12%, signal=46%
GOBP_POSITIVE_REGULATION_OF_GENE_EXPRESSION	Details ...	36	-0.44	-1.97	0	0.495	0.849	140	tags=56%, list=26%, signal=70%
GOCC_TRANSCRIPTION_REGULATOR_COMPLEX	Details ...	12	-0.59	-1.86	0	0.774	0.991	24	tags=25%, list=4%, signal=26%
GSE37336_LY6C_POS_VS_NEG_NAIVE_CD4_TCELL_UP	Details ...	9	-0.69	-1.99	0	1	0.937	9	tags=33%, list=2%, signal=33%
HP_ABNORMAL_CARDIAC_SEPTUM_MORPHOLOGY	Details ...	19	-0.52	-1.88	0.002	0.756	0.98	65	tags=32%, list=12%, signal=35%
GSE9006_HEALTHY_VS_TYPE_1_DIABETES_PBMC_AT_DX_DN	Details ...	7	-0.78	-2	0.002	1	0.912	127	tags=100%, list=23%, signal=128%
GSE19941_UNSTIM_VS_LPS_AND_IL10_STIM_IL10_KO_NFKBP50_KO_MACROPHAGE_UP	Details ...	6	-0.79	-1.91	0.002	1	0.999	84	tags=83%, list=15%, signal=97%
GSE6566_STRONG_VS_WEAK_DC_STIMULATED_CD4_TCELL_DN	Details ...	5	-0.8	-1.81	0.002	1	1	33	tags=60%, list=6%, signal=63%
MSX1_01	Details ...	6	-0.74	-1.78	0.004	0.69	1	85	tags=67%, list=15%, signal=78%
HP_COARSE_FACIAL_FEATURES	Details ...	6	-0.75	-1.81	0.004	0.779	1	65	tags=67%, list=12%, signal=75%
GSE46606_UNSTIM_VS_CD40L_IL2_IL5_1DAY_STIMULATED_IRF4MID_SORTED_BCELL_DN	Details ...	5	-0.78	-1.78	0.004	1	1	10	tags=40%, list=2%, signal=40%
ACEVEDO_METHYLATED_IN_LIVER_CANCER_DN	Details ...	18	-0.55	-1.93	0.005	0.533	0.838	72	tags=50%, list=13%, signal=56%
MIR4760_5P	Details ...	7	-0.7	-1.87	0.006	1	0.955	48	tags=57%, list=9%, signal=62%
SRF_C	Details ...	9	-0.64	-1.79	0.006	0.865	0.999	85	tags=67%, list=15%, signal=78%
MIR4697_3P	Details ...	5	-0.77	-1.77	0.006	0.678	1	86	tags=80%, list=16%, signal=94%
HP_ABNORMAL_DIAPHYSIS_MORPHOLOGY	Details ...	10	-0.65	-1.91	0.006	0.675	0.948	68	tags=60%, list=12%, signal=67%
HP_ABNORMALITY_OF_FONTANELLES	Details ...	11	-0.6	-1.8	0.006	0.738	1	81	tags=45%, list=15%, signal=52%
GSE24142_ADULT_VS_FETAL_DN3_THYMOCYTE_UP	Details ...	13	-0.62	-1.97	0.006	1	0.969	106	tags=62%, list=19%, signal=74%
RODRIGUES_THYROID_CARCINOMA_POORLY_DIFFERENTIATED_UP	Details ...	39	-0.38	-1.75	0.007	1	1	319	tags=95%, list=58%, signal=210%
JAEGER_METASTASIS_UP	Details ...	6	-0.75	-1.81	0.008	1	0.996	111	tags=83%, list=20%, signal=103%
YEGNASUBRAMANIAN_PROSTATE_CANCER	Details ...	5	-0.77	-1.76	0.008	1	1	47	tags=60%, list=9%, signal=65%
YATTNATC_UNKNOWN	Details ...	5	-0.82	-1.82	0.008	1	0.995	62	tags=80%, list=11%, signal=89%
TSHZ1_TARGET_GENES	Details ...	5	-0.77	-1.78	0.008	0.807	0.999	130	tags=100%, list=24%, signal=130%
MIR892C_5P	Details ...	7	-0.66	-1.7	0.008	0.767	1	9	tags=29%, list=2%, signal=29%
MODULE_95	Details ...	13	-0.59	-1.87	0.008	0.47	0.346	64	tags=46%, list=12%, signal=51%
HP_ELEVATED_PULMONARY_ARTERY_PRESSURE	Details ...	7	-0.7	-1.85	0.008	0.787	0.995	67	tags=57%, list=12%, signal=64%
GSE2128_C57BL6_VS_NOD_THYMOCYTE_MIMETOPE_NEGATIVE_SELECTION_UP	Details ...	7	-0.71	-1.82	0.008	1	1	45	tags=57%, list=8%, signal=61%
GSE1925_CTRL_VS_3H_IFNG_STIM_MACROPHAGE_UP	Details ...	7	-0.69	-1.73	0.008	1	1	71	tags=71%, list=13%, signal=81%
CHR1P22	Details ...	15	-0.55	-1.92	0.009	0.051	0.051	254	tags=100%, list=46%, signal=181%
MIR23C	Details ...	9	-0.65	-1.83	0.009	1	0.983	81	tags=56%, list=15%, signal=64%
EGFR_UP.V1_UP	Details ...	16	-0.5	-1.76	0.009	0.756	0.532	193	tags=81%, list=35%, signal=122%
GSE15624_3H_VS_6H_HALOFUGINONE_TREATED_CD4_TCELL_DN	Details ...	5	-0.77	-1.78	0.009	1	1	69	tags=80%, list=13%, signal=91%
FOXO1_01	Details ...	6	-0.74	-1.81	0.01	0.85	0.996	54	tags=67%, list=10%, signal=73%
GSE17721_LPS_VS_POLYIC_4H_BMDC_UP	Details ...	7	-0.72	-1.84	0.01	1	1	116	tags=86%, list=21%, signal=107%
MANNO_MIDBRAIN_NEUROTYPES_HDA2	Details ...	7	-0.65	-1.66	0.01	0.514	0.98	64	tags=57%, list=12%, signal=64%
MODULE_163	Details ...	13	-0.59	-1.82	0.011	0.351	0.47	64	tags=46%, list=12%, signal=51%
HP_FINGER_CLINODACTYLY	Details ...	13	-0.56	-1.81	0.011	0.923	1	84	tags=46%, list=15%, signal=53%
GSE6875_TCONV_VS_FOXP3_KO_TREG_UP	Details ...	14	-0.56	-1.83	0.011	1	1	96	tags=57%, list=17%, signal=67%
GSE42021_CD24HI_VS_CD24LOW_TREG_THYMUS_UP		5	-0.73	-1.68	0.011	1	1	42	tags=60%, list=8%, signal=64%
NKX25_02	Details ...	6	-0.74	-1.82	0.012	1	0.99	65	tags=67%, list=12%, signal=75%
SMAD3_Q6	Details ...	7	-0.67	-1.76	0.012	0.714	1	12	tags=29%, list=2%, signal=29%
DIAZ_CHRONIC_MYELOGENOUS_LEUKEMIA_UP	Details ...	83	-0.3	-1.59	0.013	1	1	344	tags=89%, list=63%, signal=203%
HP_DEVIATION_OF_THE_HAND_OR_OF_FINGERS_OF_THE_HAND	Details ...	15	-0.51	-1.71	0.013	0.973	1	103	tags=47%, list=19%, signal=56%
GOBP_CYTOKINE_PRODUCTION_INVOLVED_IN_IMMUNE_RESPONSE		6	-0.67	-1.65	0.013	0.923	1	140	tags=83%, list=26%, signal=111%
GSE27670_BLIMP1_VS_LMP1_TRANSDUCED_GC_BCELL_UP	Details ...	6	-0.72	-1.77	0.013	1	1	110	tags=83%, list=20%, signal=103%
GSE43700_UNTREATED_VS_IL10_TREATED_PBMC_UP	Details ...	6	-0.71	-1.76	0.013	1	1	85	tags=67%, list=15%, signal=78%
SMID_BREAST_CANCER_NORMAL_LIKE_UP	Details ...	18	-0.51	-1.79	0.014	1	0.999	72	tags=44%, list=13%, signal=49%
PUJANA_BRCA1_PCC_NETWORK		64	-0.3	-1.53	0.014	1	1	309	tags=84%, list=56%, signal=171%
GOBP_NEGATIVE_REGULATION_OF_CELLULAR_CATABOLIC_PROCESS	Details ...	14	-0.55	-1.81	0.014	0.847	1	40	tags=29%, list=7%, signal=30%
GSE2826_XID_VS_BTK_KO_BCELL_DN	Details ...	7	-0.7	-1.82	0.014	1	1	170	tags=100%, list=31%, signal=143%
GSE10239_NAIVE_VS_MEMORY_CD8_TCELL_DN	Details ...	7	-0.65	-1.72	0.014	1	1	58	tags=57%, list=11%, signal=63%
CHR12P13	Details ...	6	-0.72	-1.74	0.015	0.076	0.208	76	tags=67%, list=14%, signal=77%
TANAKA_METHYLATED_IN_ESOPHAGEAL_CARCINOMA	Details ...	5	-0.75	-1.7	0.015	1	1	61	tags=60%, list=11%, signal=67%
RTAAACA_FREAC2_01	Details ...	23	-0.45	-1.75	0.015	0.709	1	65	tags=35%, list=12%, signal=38%
LET_7G_3P		7	-0.65	-1.67	0.015	0.813	1	85	tags=57%, list=15%, signal=67%
DR3_Q4		5	-0.72	-1.64	0.015	0.814	1	60	tags=60%, list=11%, signal=67%
HP_ABNORMAL_CARDIAC_ATRIUM_MORPHOLOGY	Details ...	15	-0.52	-1.75	0.015	0.986	1	65	tags=33%, list=12%, signal=37%
GOBP_BONE_MINERALIZATION		5	-0.74	-1.7	0.015	0.979	1	72	tags=80%, list=13%, signal=91%
HP_SKELETAL_MUSCLE_HYPERTROPHY		9	-0.6	-1.7	0.015	0.965	1	8	tags=22%, list=1%, signal=22%
E2F3_UP.V1_UP	Details ...	7	-0.68	-1.71	0.015	0.518	0.652	111	tags=86%, list=20%, signal=106%
MIR23A_3P_MIR23B_3P	Details ...	9	-0.65	-1.82	0.016	0.915	0.995	81	tags=56%, list=15%, signal=64%
CHR5Q35	Details ...	10	-0.58	-1.7	0.017	0.077	0.27	148	tags=70%, list=27%, signal=94%
WP_MESODERMAL_COMMITMENT_PATHWAY	Details ...	6	-0.69	-1.7	0.017	1	1	129	tags=83%, list=23%, signal=108%
GOBP_REGULATION_OF_PRODUCTION_OF_MOLECULAR_MEDIATOR_OF_IMMUNE_RESPONSE	Details ...	7	-0.68	-1.8	0.017	0.732	1	140	tags=86%, list=26%, signal=114%
GOBP_MUSCLE_CELL_PROLIFERATION	Details ...	7	-0.67	-1.73	0.017	1	1	65	tags=57%, list=12%, signal=64%
GSE5589_LPS_VS_LPS_AND_IL6_STIM_IL6_KO_MACROPHAGE_45MIN_DN	Details ...	5	-0.73	-1.7	0.017	1	1	101	tags=80%, list=18%, signal=97%
FOURATI_BLOOD_TWINRIX_AGE_25_83YO_RESPONDERS_VS_POOR_RESPONDERS_0DY_UP	Details ...	13	-0.54	-1.81	0.018	1	1	66	tags=38%, list=12%, signal=43%
NAKAMURA_METASTASIS	Details ...	6	-0.71	-1.72	0.019	1	1	73	tags=67%, list=13%, signal=76%
MIR30B_5P_MIR30C_5P		22	-0.43	-1.66	0.019	0.868	1	111	tags=50%, list=20%, signal=60%
HP_MACROGLOSSIA	Details ...	8	-0.63	-1.71	0.019	1	1	8	tags=25%, list=1%, signal=25%
MIR448	Details ...	14	-0.54	-1.78	0.02	0.754	1	46	tags=29%, list=8%, signal=30%
GOBP_REGULATION_OF_ANTIGEN_RECEPTOR_MEDIATED_SIGNALING_PATHWAY	Details ...	5	-0.74	-1.71	0.02	1	1	74	tags=80%, list=13%, signal=92%
GOBP_REGULATION_OF_OSSIFICATION		5	-0.71	-1.67	0.02	0.982	1	72	tags=80%, list=13%, signal=91%
GSE7764_NKCELL_VS_SPLENOCYTE_UP		10	-0.57	-1.67	0.02	1	1	24	tags=30%, list=4%, signal=31%
GSE11057_CD4_EFF_MEM_VS_PBMC_UP		7	-0.65	-1.65	0.02	1	1	38	tags=43%, list=7%, signal=45%
RHEIN_ALL_GLUCOCORTICOID_THERAPY_DN	Details ...	26	-0.4	-1.58	0.021	1	1	240	tags=77%, list=44%, signal=130%
GSE11864_CSF1_VS_CSF1_IFNG_PAM3CYS_IN_MAC_UP	Details ...	7	-0.66	-1.74	0.021	1	1	46	tags=43%, list=8%, signal=46%
HP_DIFFICULTY_WALKING	Details ...	8	-0.62	-1.71	0.022	1	1	121	tags=63%, list=22%, signal=79%
GSE15930_STIM_VS_STIM_AND_IFNAB_72H_CD8_T_CELL_UP		6	-0.69	-1.66	0.022	1	1	178	tags=100%, list=32%, signal=146%
FAN_OVARY_CL5_HEALTHY_SELECTABLE_FOLLICLE_THECAL_CELL	Details ...	23	-0.44	-1.68	0.022	1	0.966	180	tags=70%, list=33%, signal=99%
LET_7A_2_3P	Details ...	7	-0.65	-1.72	0.023	0.814	1	85	tags=57%, list=15%, signal=67%
EVI1_02	Details ...	5	-0.73	-1.7	0.023	0.728	1	26	tags=40%, list=5%, signal=42%
HP_ABNORMALITY_OF_THE_FONTANELLES_OR_CRANIAL_SUTURES		20	-0.45	-1.65	0.023	0.945	1	81	tags=35%, list=15%, signal=40%
GSE15659_CD45RA_NEG_CD4_TCELL_VS_ACTIVATED_TREG_DN		7	-0.67	-1.68	0.023	1	1	149	tags=86%, list=27%, signal=116%
GSE17186_NAIVE_VS_CD21HIGH_TRANSITIONAL_BCELL_CORD_BLOOD_DN		8	-0.62	-1.67	0.023	1	1	48	tags=50%, list=9%, signal=54%
GSE7460_CTRL_VS_FOXP3_OVEREXPR_TCONV_UP		7	-0.65	-1.66	0.023	1	1	65	tags=57%, list=12%, signal=64%
GSE29618_PRE_VS_DAY7_FLU_VACCINE_MDC_DN		6	-0.68	-1.65	0.023	1	1	104	tags=67%, list=19%, signal=81%
GSE17721_LPS_VS_CPG_4H_BMDC_UP		6	-0.68	-1.62	0.023	1	1	128	tags=83%, list=23%, signal=107%
GOBP_REGULATION_OF_LIPID_METABOLIC_PROCESS		7	-0.65	-1.68	0.024	0.972	1	98	tags=71%, list=18%, signal=86%
HP_FUNCTIONAL_MOTOR_DEFICIT		14	-0.51	-1.64	0.024	0.943	1	82	tags=36%, list=15%, signal=41%
HP_ABNORMAL_CORPUS_CALLOSUM_MORPHOLOGY		32	-0.38	-1.59	0.024	0.87	1	172	tags=50%, list=31%, signal=69%
GSE3982_BASOPHIL_VS_TH1_DN	Details ...	13	-0.53	-1.72	0.024	1	1	268	tags=100%, list=49%, signal=191%
GARCIA_PINERES_PBMC_HPV_16_L1_VLP_AGE_18_25YO_STIMULATED_VS_UNSTIMULATED_0DY_VACCINATION_INDEPENDENT_DN	Details ...	11	-0.55	-1.69	0.024	1	1	97	tags=64%, list=18%, signal=76%
GSE20366_TREG_VS_NAIVE_CD4_TCELL_HOMEOSTATIC_CONVERSION_DN		5	-0.74	-1.63	0.024	1	1	40	tags=60%, list=7%, signal=64%
MANNO_MIDBRAIN_NEUROTYPES_HNBML1	Details ...	5	-0.7	-1.67	0.024	1	0.972	64	tags=60%, list=12%, signal=67%
MURARO_PANCREAS_PANCREATIC_POLYPEPTIDE_CELL	Details ...	7	-0.64	-1.66	0.024	0.693	0.977	108	tags=71%, list=20%, signal=88%
CAIRO_HEPATOBLASTOMA_CLASSES_UP	Details ...	47	-0.34	-1.61	0.025	1	1	283	tags=85%, list=52%, signal=161%
KRAS.LUNG_UP.V1_UP	Details ...	7	-0.64	-1.66	0.025	0.506	0.782	102	tags=71%, list=19%, signal=87%
MIR3059_5P		7	-0.65	-1.66	0.026	0.844	1	69	tags=57%, list=13%, signal=65%
MIR30A_5P		22	-0.43	-1.65	0.026	0.832	1	111	tags=50%, list=20%, signal=60%
HP_ABNORMALITY_OF_THE_ALVEOLAR_RIDGES		5	-0.72	-1.67	0.026	0.986	1	65	tags=60%, list=12%, signal=67%
HAY_BONE_MARROW_CD34_POS_PRE_PC	Details ...	9	-0.6	-1.66	0.026	0.861	0.977	154	tags=78%, list=28%, signal=106%
MANNO_MIDBRAIN_NEUROTYPES_HRN	Details ...	10	-0.57	-1.64	0.027	0.515	0.993	64	tags=50%, list=12%, signal=56%
HAN_SATB1_TARGETS_UP		32	-0.37	-1.55	0.028	1	1	113	tags=47%, list=21%, signal=56%
T3R_Q6	Details ...	7	-0.65	-1.68	0.028	0.847	1	42	tags=43%, list=8%, signal=46%
GOMF_HISTONE_DEACETYLASE_BINDING		5	-0.71	-1.63	0.028	0.929	1	9	tags=40%, list=2%, signal=40%
GOBP_REGULATION_OF_LIPID_BIOSYNTHETIC_PROCESS		5	-0.71	-1.62	0.028	0.941	1	98	tags=80%, list=18%, signal=96%
CUI_DEVELOPING_HEART_CORONARY_VASCULAR_ENDOTHELIAL_CELL	Details ...	7	-0.65	-1.66	0.028	0.588	0.979	60	tags=57%, list=11%, signal=63%
MIR182_5P	Details ...	17	-0.5	-1.72	0.029	0.794	1	58	tags=35%, list=11%, signal=38%
MIR30D_5P		22	-0.43	-1.63	0.029	0.791	1	111	tags=50%, list=20%, signal=60%
HP_ABNORMAL_5TH_FINGER_MORPHOLOGY	Details ...	14	-0.52	-1.71	0.029	1	1	84	tags=43%, list=15%, signal=49%
GOBP_PROTEIN_HOMOOLIGOMERIZATION		5	-0.7	-1.6	0.029	0.857	1	168	tags=100%, list=31%, signal=143%
HP_PULMONARY_INFILTRATES		5	-0.7	-1.55	0.029	0.812	1	74	tags=60%, list=13%, signal=69%
TRAVAGLINI_LUNG_BRONCHIAL_VESSEL_2_CELL	Details ...	16	-0.49	-1.72	0.029	1	0.922	145	tags=63%, list=26%, signal=82%
STAT1_03		5	-0.72	-1.65	0.03	0.835	1	16	tags=40%, list=3%, signal=41%
GOBP_PRODUCTION_OF_MOLECULAR_MEDIATOR_OF_IMMUNE_RESPONSE		8	-0.63	-1.66	0.03	0.95	1	140	tags=75%, list=26%, signal=99%
CHR14Q11	Details ...	18	-0.45	-1.62	0.031	0.105	0.415	310	tags=100%, list=56%, signal=222%
MIR147B_5P	Details ...	8	-0.63	-1.71	0.031	0.769	1	9	tags=25%, list=2%, signal=25%
GOBP_CARDIAC_MUSCLE_TISSUE_DEVELOPMENT		7	-0.64	-1.66	0.031	0.968	1	118	tags=71%, list=21%, signal=90%
GSE8515_CTRL_VS_IL6_4H_STIM_MAC_DN		7	-0.62	-1.59	0.031	1	1	36	tags=43%, list=7%, signal=45%
GSE11818_WT_VS_DICER_KO_TREG_UP		7	-0.61	-1.55	0.031	1	1	8	tags=29%, list=1%, signal=29%
KEGG_GAP_JUNCTION	Details ...	5	-0.69	-1.57	0.032	1	1	65	tags=80%, list=12%, signal=90%
HP_ABNORMAL_LOWER_LIMB_BONE_MORPHOLOGY		26	-0.42	-1.65	0.032	0.904	1	84	tags=35%, list=15%, signal=39%
GSE37301_HEMATOPOIETIC_STEM_CELL_VS_COMMON_LYMPHOID_PROGENITOR_DN		5	-0.68	-1.57	0.032	1	1	108	tags=80%, list=20%, signal=99%
HANN_RESISTANCE_TO_BCL2_INHIBITOR_UP	Details ...	5	-0.7	-1.61	0.033	1	1	108	tags=80%, list=20%, signal=99%
HP_INTELLECTUAL_DISABILITY_SEVERE		16	-0.48	-1.63	0.033	0.917	1	22	tags=19%, list=4%, signal=19%
HP_ABNORMAL_FACIAL_SHAPE		34	-0.36	-1.57	0.033	0.856	1	85	tags=29%, list=15%, signal=33%
GOLDRATH_EFF_VS_MEMORY_CD8_TCELL_DN		13	-0.5	-1.63	0.033	1	1	118	tags=54%, list=21%, signal=67%
MIR1250_3P		7	-0.61	-1.6	0.034	0.863	1	88	tags=57%, list=16%, signal=67%
CCAWWNAAGG_SRF_Q4		5	-0.7	-1.6	0.034	0.838	1	32	tags=40%, list=6%, signal=42%
GSE15324_NAIVE_VS_ACTIVATED_ELF4_KO_CD8_TCELL_UP		6	-0.68	-1.68	0.034	1	1	16	tags=33%, list=3%, signal=34%
RICKMAN_METASTASIS_UP	Details ...	13	-0.5	-1.59	0.035	1	1	284	tags=100%, list=52%, signal=202%
HP_ABNORMALITY_OF_THYROID_PHYSIOLOGY		12	-0.53	-1.63	0.035	0.916	1	67	tags=33%, list=12%, signal=37%
HP_THIN_VERMILION_BORDER		20	-0.42	-1.57	0.035	0.86	1	103	tags=35%, list=19%, signal=42%
GSE15659_CD45RA_NEG_CD4_TCELL_VS_NONSUPPRESSIVE_TCELL_DN		14	-0.49	-1.62	0.035	1	1	107	tags=50%, list=19%, signal=61%
ATF4_Q2		5	-0.71	-1.61	0.036	0.834	1	24	tags=40%, list=4%, signal=41%
HP_POSTAXIAL_POLYDACTYLY		7	-0.64	-1.61	0.036	0.892	1	49	tags=43%, list=9%, signal=46%
GSE39820_CTRL_VS_IL1B_IL6_CD4_TCELL_UP		8	-0.59	-1.6	0.036	1	1	194	tags=88%, list=35%, signal=133%
GSE14000_UNSTIM_VS_16H_LPS_DC_UP		6	-0.63	-1.58	0.036	1	1	147	tags=83%, list=27%, signal=113%
GOBP_HEART_DEVELOPMENT		18	-0.44	-1.58	0.037	0.872	1	123	tags=50%, list=22%, signal=62%
GOBP_NEGATIVE_REGULATION_OF_GENE_EXPRESSION		31	-0.38	-1.56	0.037	0.843	1	148	tags=48%, list=27%, signal=63%
WP_EMBRYONIC_STEM_CELL_PLURIPOTENCY_PATHWAYS	Details ...	8	-0.61	-1.64	0.038	1	1	60	tags=50%, list=11%, signal=55%
HP_RECURRENT_FRACTURES		7	-0.62	-1.61	0.038	0.872	1	170	tags=86%, list=31%, signal=123%
HP_CLINODACTYLY		19	-0.42	-1.58	0.038	0.887	1	84	tags=32%, list=15%, signal=36%
RYTTCCTG_ETS2_B		42	-0.33	-1.55	0.039	0.891	1	72	tags=26%, list=13%, signal=28%
NERF_Q2		9	-0.54	-1.53	0.039	0.838	1	52	tags=44%, list=9%, signal=48%
KEGG_MELANOGENESIS	Details ...	5	-0.68	-1.61	0.04	1	1	49	tags=60%, list=9%, signal=65%
FREAC2_01		7	-0.64	-1.64	0.04	0.809	1	26	tags=43%, list=5%, signal=44%
INSM2_TARGET_GENES		20	-0.41	-1.53	0.04	0.885	1	130	tags=50%, list=24%, signal=63%
GOBP_REACTIVE_OXYGEN_SPECIES_METABOLIC_PROCESS		10	-0.56	-1.65	0.04	0.883	1	176	tags=80%, list=32%, signal=116%
HP_ABNORMALITY_OF_BLOOD_CIRCULATION		9	-0.58	-1.6	0.04	0.893	1	67	tags=56%, list=12%, signal=62%
GOBP_ORGAN_GROWTH		5	-0.69	-1.56	0.04	0.829	1	24	tags=40%, list=4%, signal=41%
GSE8685_IL2_ACT_IL2_STARVED_VS_IL15_ACT_IL2_STARVED_CD4_TCELL_UP		14	-0.49	-1.64	0.04	1	1	201	tags=79%, list=37%, signal=121%
GSE360_CTRL_VS_M_TUBERCULOSIS_MAC_DN		7	-0.63	-1.62	0.04	1	1	93	tags=57%, list=17%, signal=68%
MODULE_40	Details ...	6	-0.66	-1.61	0.041	1	0.97	194	tags=100%, list=35%, signal=153%
MODULE_83	Details ...	20	-0.42	-1.56	0.041	1	0.989	281	tags=90%, list=51%, signal=178%
GOBP_NEGATIVE_REGULATION_OF_AUTOPHAGY		10	-0.59	-1.7	0.041	0.923	1	40	tags=30%, list=7%, signal=32%
GOBP_REGULATION_OF_AUTOPHAGY		18	-0.47	-1.66	0.041	0.977	1	40	tags=22%, list=7%, signal=23%
HP_LIMITATION_OF_JOINT_MOBILITY		15	-0.47	-1.61	0.041	0.922	1	67	tags=33%, list=12%, signal=37%
GAO_ESOPHAGUS_25W_C4_FGFR1HIGH_EPITHELIAL_CELLS	Details ...	8	-0.6	-1.62	0.041	0.5	0.996	62	tags=50%, list=11%, signal=56%
HP_ABNORMALITY_OF_THE_METACARPAL_BONES		6	-0.66	-1.61	0.042	0.904	1	40	tags=50%, list=7%, signal=53%
HP_JOINT_STIFFNESS		6	-0.66	-1.6	0.042	0.855	1	98	tags=67%, list=18%, signal=80%
PDGF_ERK_DN.V1_UP	Details ...	5	-0.69	-1.57	0.042	0.665	0.929	113	tags=80%, list=21%, signal=100%
GSE19923_E2A_KO_VS_HEB_AND_E2A_KO_DP_THYMOCYTE_DN		5	-0.7	-1.59	0.042	1	1	56	tags=60%, list=10%, signal=66%
WP_OSTEOBLAST_DIFFERENTIATION_AND_RELATED_DISEASES		5	-0.69	-1.57	0.043	1	1	36	tags=60%, list=7%, signal=64%
ETS_Q4		8	-0.59	-1.63	0.043	0.825	1	110	tags=63%, list=20%, signal=77%
HMGIY_Q6		6	-0.67	-1.58	0.043	0.856	1	45	tags=50%, list=8%, signal=54%
BROWNE_HCMV_INFECTION_4HR_DN	Details ...	8	-0.58	-1.59	0.044	1	1	161	tags=88%, list=29%, signal=122%
SHEDDEN_LUNG_CANCER_POOR_SURVIVAL_A6		23	-0.39	-1.55	0.044	1	1	246	tags=78%, list=45%, signal=136%
ER_Q6		13	-0.52	-1.6	0.044	0.826	1	85	tags=54%, list=15%, signal=62%
HP_CONGESTIVE_HEART_FAILURE		5	-0.69	-1.56	0.044	0.854	1	67	tags=60%, list=12%, signal=68%
GSE7831_UNSTIM_VS_CPG_STIM_PDC_4H_UP		9	-0.56	-1.56	0.044	1	1	69	tags=44%, list=13%, signal=50%
GOCC_NUCLEAR_PROTEIN_CONTAINING_COMPLEX		24	-0.4	-1.55	0.045	0.821	1	306	tags=92%, list=56%, signal=198%
GOBP_POSITIVE_REGULATION_OF_ALPHA_BETA_T_CELL_ACTIVATION		5	-0.67	-1.5	0.045	0.825	1	120	tags=80%, list=22%, signal=101%
WAKABAYASHI_ADIPOGENESIS_PPARG_RXRA_BOUND_36HR		5	-0.69	-1.56	0.046	1	1	118	tags=80%, list=21%, signal=101%
MIR4427		5	-0.66	-1.51	0.046	0.843	1	32	tags=40%, list=6%, signal=42%
GSE34156_TLR1_TLR2_LIGAND_VS_NOD2_AND_TLR1_TLR2_LIGAND_6H_TREATED_MONOCYTE_UP		8	-0.58	-1.59	0.046	1	1	156	tags=75%, list=28%, signal=103%
GSE32423_IL7_VS_IL7_IL4_NAIVE_CD8_TCELL_UP		7	-0.62	-1.57	0.046	1	1	17	tags=29%, list=3%, signal=29%
REACTOME_GLYCOLYSIS		6	-0.65	-1.54	0.048	1	1	78	tags=67%, list=14%, signal=77%
HOFMANN_MYELODYSPLASTIC_SYNDROM_LOW_RISK_DN		5	-0.67	-1.52	0.048	1	1	9	tags=40%, list=2%, signal=40%
MIR4261		11	-0.54	-1.63	0.048	0.814	1	9	tags=18%, list=2%, signal=18%
HP_ABNORMALITY_OF_THE_MENSTRUAL_CYCLE		11	-0.53	-1.61	0.048	0.942	1	165	tags=73%, list=30%, signal=102%
MIR30E_5P		23	-0.41	-1.58	0.049	0.868	1	111	tags=48%, list=20%, signal=57%
