# Supplementary material for: Schlafen 12 Slows TNBC Tumor Growth, Induces Luminal Markers, and Predicts Favorable Survival
Source: Cancers (Basel). 2023 Jan 7;15(2):402. doi: 10.3390/cancers15020402 (PMC9856841; doi:10.3390/cancers15020402)
Supplement: Supplementary file 1 [file cancers-15-00402-s001.zip › Supplemental Table S7 A,B.xlsx]

## Sheet: Table S7A
Supplemental Table S7 A: Upregulated GSEA gene sets based on 549 genes identified in Table 2									FWER p-value < 0.05
GS	GS Details	Size	ES	NES	NOM p-val	FDR q-val	FWER p-val	Rank at Max	Leading Edge
KOINUMA_TARGETS_OF_SMAD2_OR_SMAD3	Details ...	52	0.43	1.88	0.002	0.017	0.016	132	tags=46%, list=24%, signal=55%
TRAVAGLINI_LUNG_PROXIMAL_CILIATED_CELL	Details ...	60	0.36	1.63	0.018	0.115	0.108	115	tags=37%, list=21%, signal=41%
MURARO_PANCREAS_DUCTAL_CELL	Details ...	88	0.31	1.5	0.025	0.147	0.26	155	tags=44%, list=28%, signal=52%
GOBP_TISSUE_DEVELOPMENT	Details ...	72	0.33	1.52	0.028	0.872	0.545	108	tags=38%, list=20%, signal=41%
GOBP_IMMUNE_RESPONSE	Details ...	54	0.34	1.51	0.043	0.491	0.586	127	tags=44%, list=23%, signal=52%

## Sheet: Table S7B
Supplemental Table S7 B: Downregulated GSEA gene sets based on 549 genes identified in Table 2									FWER p-value < 0.05
GS	GS Details	Size	ES	NES	NOM p-val	FDR q-val	FWER p-val	Rank at Max	Leading Edge
DIAZ_CHRONIC_MYELOGENOUS_LEUKEMIA_UP	Details ...	83	-0.3	-1.62	0.006	0.069	0.07	344	tags=89%, list=63%, signal=203%
PUJANA_BRCA1_PCC_NETWORK	Details ...	64	-0.3	-1.55	0.013	0.056	0.112	309	tags=84%, list=56%, signal=171%
