# Supplementary material for: Schlafen 12 Slows TNBC Tumor Growth, Induces Luminal Markers, and Predicts Favorable Survival
Source: Cancers (Basel). 2023 Jan 7;15(2):402. doi: 10.3390/cancers15020402 (PMC9856841; doi:10.3390/cancers15020402)
Supplement: Supplementary file 1 [file cancers-15-00402-s001.zip › Supplemental Table S8.xlsx]

## Sheet: Table S8
Supplement Table S8: p-values from Single Cell Analysis of C1 and R1
C1					R1
FeatureName	Cluster 1 P-Value	Cluster 2 P-Value	Cluster 3 P-Value	Cluster 4 P-Value	FeatureName	Cluster 1 P-Value	Cluster 2 P-Value	Cluster 3 P-Value	Cluster 4 P-Value
GRCh38_NEAT1	8.36e-25	1.74e-18	0.00886344	0.855514	GRCh38_MT-CYB	1.57e-16	1.06e-21	0.00196529	0.114242
GRCh38_GABPB1-AS1	6.03e-20	1.72e-14	0.0164772	1	GRCh38_MT-ND4	2.36e-16	1.34e-21	0.00109987	0.124252
GRCh38_N4BP2L2	1.02e-18	3.22e-13	0.0096193	1	GRCh38_MT-ND3	3.42e-16	3.26e-21	0.0020634	0.136418
GRCh38_VMP1	2.44e-18	7.59e-13	0.00741834	0.89454	GRCh38_ADAMTS6	3.91e-16	1.08e-14	1	0.0459507
GRCh38_THUMPD3-AS1	5.33e-18	1.91e-12	0.00958113	0.340469	GRCh38_MT-CO2	4.95e-16	3.23e-21	0.00181059	0.0960831
GRCh38_KCNQ1OT1	7.53e-18	1.23e-12	0.0199265	0.873817	GRCh38_MT-CO1	8.66e-16	4.6e-21	0.000988522	0.104378
GRCh38_HMGA2	9.63e-18	1.91e-12	0.0104065	0.984487	GRCh38_MT-ATP6	2.4e-15	2.09e-20	0.00155923	0.12044
GRCh38_NABP1	2.34e-17	7.45e-12	0.00210136	0.928404	GRCh38_MT-CO3	7.8e-15	6.88e-20	0.00145471	0.110219
GRCh38_SRSF10	1.41e-16	1.23e-11	0.0245946	0.74842	GRCh38_MT-ND5	1.03e-14	1.87e-19	0.00228169	0.173577
GRCh38_NKTR	2.16e-16	2.87e-11	0.00399257	1	GRCh38_MT-ND1	1.38e-14	9.82e-20	0.000676022	0.118905
GRCh38_PNN	2.64e-15	1.29e-10	0.0212482	1	GRCh38_MT-ND2	4.79e-14	6.74e-19	0.00169055	0.130908
GRCh38_ODF2L	1.16e-14	4.41e-10	0.0157307	1	GRCh38_MTRNR2L12	1.44e-13	1.99e-18	0.000582008	0.179622
GRCh38_SLC4A7	1.3e-14	9.43e-10	0.00161688	1	GRCh38_MT-ND4L	6.53e-13	4.05e-17	0.0173969	0.349034
GRCh38_LUC7L3	1.6e-14	8.08e-10	0.0127686	0.796711	GRCh38_MTRNR2L8	7.77e-13	2.14e-17	0.00342531	0.374603
GRCh38_SPG7	5.47e-14	1.64e-09	0.0171679	1	GRCh38_ARGLU1	1.18e-12	4.75e-10	0.829361	0.0407526
GRCh38_HNRNPH1	6.12e-14	1.36e-09	0.0196	1	GRCh38_SRSF10	3.15e-12	1.21e-09	0.735483	0.0196161
GRCh38_ZNF207	9.81e-14	1.53e-09	0.0392578	1	GRCh38_ZRANB2	4.51e-12	3.71e-09	0.618248	0.0563887
GRCh38_PNISR	1.18e-13	3.4e-09	0.0134699	0.933164	GRCh38_MT-ATP8	6.37e-12	2.94e-16	0.011909	0.251893
GRCh38_PRPF4B	1.91e-13	5.4e-09	0.0074199	1	GRCh38_LUC7L3	1.05e-11	5.02e-09	0.636858	0.0331582
GRCh38_ZRANB2	4.03e-13	7.02e-09	0.0152653	1	GRCh38_GABPB1-AS1	1.16e-11	2.07e-09	1	0.0206919
GRCh38_WDR60	7.21e-13	9.77e-09	0.0303327	1	GRCh38_PNN	1.85e-11	1.46e-08	0.627598	0.0384963
GRCh38_MALAT1	1.02e-12	2.27e-08	0.000985753	0.263047	GRCh38_THUMPD3-AS1	1.97e-11	4.67e-09	1	0.00440979
GRCh38_WSB1	1.35e-12	2.19e-08	0.0189642	0.836475	GRCh38_PRPF4B	2.13e-11	6.88e-09	0.759587	0.0167607
GRCh38_ADAMTS6	1.53e-12	4.19e-08	0.00528489	0.442528	GRCh38_MALAT1	1.15e-10	7.16e-08	0.546337	0.00297093
GRCh38_HERC4	2.5e-12	3.05e-08	0.0257794	0.917195	GRCh38_NEAT1	1.37e-10	8.05e-08	0.520847	0.0294096
GRCh38_MYO19	3.18e-12	4.38e-08	0.0231635	0.593909	GRCh38_CCNL2	1.75e-10	1.28e-07	0.649757	0.0116222
GRCh38_SRSF11	3.28e-12	3.34e-08	0.0199187	1	GRCh38_ZNF207	2.08e-10	5.65e-08	0.862747	0.0366382
GRCh38_MANCR	5.16e-12	4.24e-08	0.0395269	1	GRCh38_RSRP1	4.52e-10	1.34e-07	0.845462	0.0243828
GRCh38_MTRNR2L8	6.71e-12	3.23e-12	0.371735	1	GRCh38_RNMT	5.52e-10	1.16e-07	0.889948	0.0518669
GRCh38_SLC20A1	8.64e-12	5.66e-08	0.0329196	1	GRCh38_HP1BP3	7.74e-10	4.62e-07	0.446671	0.0310845
GRCh38_HELLS	1.3e-11	5.38e-08	0.0871084	0.961628	GRCh38_SLFN12	1.12e-09	1.54e-07	0.860161	0.0187671
GRCh38_PRPF38B	3.11e-11	7.98e-08	0.0619444	1	GRCh38_N4BP2L2	1.3e-09	6.37e-07	0.67915	0.0167697
GRCh38_PKN2	3.16e-11	2.54e-07	0.0112201	1	GRCh38_WSB1	2.43e-09	1.17e-06	0.643842	0.0219955
GRCh38_PCNX4	4.26e-11	8.54e-08	0.0954352	1	GRCh38_NKTR	2.56e-09	8.48e-07	0.761875	0.0239887
GRCh38_ZNHIT6	1.4e-10	3.94e-07	0.0518791	1	GRCh38_TAF1D	2.65e-09	4.46e-07	0.943962	0.0317438
GRCh38_SF1	1.47e-10	5.47e-07	0.030572	1	GRCh38_VMP1	3.09e-09	1.09e-06	0.516968	0.0626327
GRCh38_EPB41L2	1.49e-10	3.64e-07	0.0960419	0.936007	GRCh38_PNISR	3.67e-09	1.44e-06	0.639252	0.0557188
GRCh38_DDX17	5.86e-10	1.12e-06	0.0565514	1	GRCh38_FUS	7.05e-09	1.91e-06	0.710486	0.0750075
GRCh38_ANKRD28	1.25e-09	2.56e-06	0.0418266	1	GRCh38_WDR60	9.18e-09	1.21e-06	0.918363	0.0787582
GRCh38_CHD2	1.28e-09	3.17e-06	0.025688	1	GRCh38_IGFL2-AS1	1.54e-08	1.13e-05	0.306141	0.0479212
GRCh38_SREK1	2.14e-09	2.64e-06	0.0911747	1	GRCh38_HNRNPH1	1.56e-08	2.08e-06	0.936954	0.0469137
GRCh38_FUS	3.1e-09	4.44e-06	0.0547002	1	GRCh38_HNRNPA2B1	1.57e-08	3.53e-06	0.517329	0.139905
GRCh38_OGT	3.57e-09	7.7e-06	0.0266349	0.945215	GRCh38_RBM39	1.82e-08	3.73e-06	0.638833	0.0614602
GRCh38_RPS12	3.77e-09	2.55e-09	0.539557	1	GRCh38_SLC25A37	1.94e-08	6.54e-06	0.541086	0.0129923
GRCh38_RPL34	3.95e-09	4e-09	0.702466	1	GRCh38_SRSF11	2.43e-08	2.31e-06	1	0.0561343
GRCh38_OGA	5.95e-09	1.32e-05	0.0245523	1	GRCh38_MT-ND6	3.18e-08	1.72e-11	0.0347645	0.307398
GRCh38_SCAF11	6.97e-09	8.52e-06	0.0641124	1	GRCh38_SRSF7	3.22e-08	2.58e-06	0.93573	0.200663
GRCh38_DYNC1LI2	9.45e-09	1.56e-05	0.0451682	1	GRCh38_SRSF2	5.17e-08	8.02e-06	0.829656	0.0613014
GRCh38_FAM133B	9.78e-09	2.07e-05	0.0276462	1	GRCh38_GLS	6.42e-08	1.23e-05	0.659783	0.0260023
GRCh38_CCNL1	9.83e-09	1.56e-05	0.0237809	1	GRCh38_HNRNPDL	1.18e-07	2.14e-05	0.652013	0.134579
GRCh38_RPL18A	1.23e-08	1.02e-08	0.614167	1	GRCh38_DDX46	1.33e-07	2.1e-05	0.765058	0.0750075
GRCh38_SLC25A37	1.4e-08	2.22e-05	0.017246	1	GRCh38_SAT1	1.47e-07	2.5e-05	0.803649	0.0225701
GRCh38_DDX5	1.44e-08	8.32e-06	0.0872065	1	GRCh38_SRSF5	4.38e-07	8.01e-05	0.547337	0.144115
GRCh38_SRSF7	1.77e-08	2.29e-05	0.0242353	1	GRCh38_SF1	6.23e-07	4.39e-05	0.994433	0.0552533
GRCh38_VEGFA	1.84e-08	1.71e-05	0.0534021	1	GRCh38_ANKRD12	4.32e-06	0.000358849	0.735863	0.135381
GRCh38_RPL9	1.92e-08	2.01e-08	0.750133	1	GRCh38_VEGFA	6.2e-06	0.000683243	0.638258	0.0680905
GRCh38_MIS18BP1	2.95e-08	3.44e-05	0.0451219	0.531545	GRCh38_CTSD	7.66e-06	3.58e-08	0.09599	0.476435
GRCh38_RPL39	3.96e-08	2.44e-08	0.519764	1	GRCh38_ABCC3	7.84e-06	0.000532235	0.876891	0.0413248
GRCh38_SPAG9	4.38e-08	2.8e-05	0.0609297	1	GRCh38_LGALS3BP	1.15e-05	5.21e-08	0.0910811	0.439795
GRCh38_RPL21	4.6e-08	3.98e-08	0.578151	1	GRCh38_CALD1	1.35e-05	0.000936556	0.73854	0.11126
GRCh38_CHD9	4.63e-08	3.96e-05	0.0587571	0.918593	GRCh38_GRN	1.8e-05	2.05e-07	0.154092	0.720647
GRCh38_SRSF2	6.19e-08	4.48e-05	0.0763188	0.823757	GRCh38_IGFBP7	2.85e-05	1.61e-07	0.0868499	0.474286
GRCh38_RPS3A	6.72e-08	6.42e-08	0.60741	1	GRCh38_LY6E	4.36e-05	1.04e-06	0.321757	0.737928
GRCh38_RPS18	7.1e-08	6.86e-08	0.479735	1	GRCh38_CST3	4.86e-05	2.58e-06	0.470579	0.988702
GRCh38_RBM39	1.05e-07	6.88e-05	0.035762	1	GRCh38_SMURF2	6.78e-05	0.00335363	0.790368	0.070098
GRCh38_RPL36	1.13e-07	6.22e-08	0.476758	1	GRCh38_HLA-C	7.13e-05	6.84e-07	0.111777	0.60376
GRCh38_SFPQ	1.15e-07	5.24e-05	0.0598522	1	GRCh38_HLA-B	0.000103026	1.45e-06	0.0895658	0.415593
GRCh38_RPL27A	1.17e-07	1.38e-07	0.785332	1	GRCh38_DDX5	0.000104199	0.00386976	0.620438	0.212087
GRCh38_RPS13	1.19e-07	1.59e-07	0.894369	1	GRCh38_HNRNPU	0.000140717	0.00554993	0.689376	0.215118
GRCh38_VEZT	1.21e-07	6.05e-05	0.0377841	1	GRCh38_TIMP2	0.000156034	2.92e-06	0.194833	0.71356
GRCh38_RPL30	1.34e-07	1.05e-07	0.65373	1	GRCh38_EIF4A2	0.00018403	0.00790709	0.652785	0.147678
GRCh38_SAT1	1.37e-07	0.000113539	0.0267701	0.884883	GRCh38_IGFBP4	0.00021065	7.17e-06	0.312532	0.852925
GRCh38_RPL32	1.52e-07	1.05e-07	0.486594	1	GRCh38_COL1A1	0.000224477	1.5e-06	0.0657433	0.403009
GRCh38_RPS29	1.88e-07	1.02e-07	0.514769	1	GRCh38_HLA-A	0.000270214	3.23e-06	0.0566309	0.356492
GRCh38_HNRNPH3	2.18e-07	0.000110035	0.0686848	1	GRCh38_ARHGAP29	0.000284074	0.00820724	0.779079	0.216231
GRCh38_RPL35A	2.46e-07	1.56e-07	0.534604	1	GRCh38_S100A2	0.000292173	5.01e-05	0.68201	1
GRCh38_FNBP4	2.57e-07	0.000185625	0.0184972	1	GRCh38_AKAP9	0.000318598	0.0119669	0.671386	0.128448
GRCh38_UBA52	2.72e-07	2.6e-07	0.762651	1	GRCh38_PSAP	0.000372307	3.55e-06	0.0819433	0.491662
GRCh38_RPL24	3.06e-07	2.48e-07	0.6839	1	GRCh38_S100A4	0.000388789	4.56e-05	0.604474	0.953663
GRCh38_RPL26	3.19e-07	1.95e-07	0.467856	1	GRCh38_TIMP1	0.000427087	1.96e-05	0.236198	0.910713
GRCh38_USP34	3.49e-07	0.000122041	0.0841263	1	GRCh38_MAP4	0.000479775	0.0133007	0.73645	0.205266
GRCh38_SMURF2	3.85e-07	0.000174963	0.0466723	1	GRCh38_FN1	0.000497003	5.41e-06	0.0563308	0.443111
GRCh38_CALD1	3.86e-07	0.00012306	0.101249	1	GRCh38_KRT19	0.000500317	4.58e-05	0.466791	0.99125
GRCh38_RPL29	4.58e-07	2.86e-07	0.49369	1	GRCh38_SPINT2	0.000700657	1.66e-05	0.224428	0.647535
GRCh38_RPL31	4.84e-07	5.31e-07	0.688979	1	GRCh38_CD63	0.000738647	3.31e-05	0.215913	0.88544
GRCh38_RPS27	4.87e-07	2.59e-07	0.471343	1	GRCh38_CD81	0.000923118	2.64e-05	0.326567	0.55756
GRCh38_RPLP2	5.19e-07	3.25e-07	0.512265	1	GRCh38_BSG	0.000943568	2.88e-05	0.274948	0.69846
GRCh38_SRSF5	5.47e-07	0.000208449	0.0682443	1	GRCh38_PRNP	0.000959328	1.89e-05	0.205486	0.515318
GRCh38_TCF25	6.06e-07	0.000348893	0.0122402	1	GRCh38_S100A11	0.00100836	0.000118868	0.59827	0.917432
GRCh38_IGF2BP2	6.1e-07	0.000446491	0.0348469	0.695628	GRCh38_RNF213	0.00112371	0.040486	0.436411	0.121081
GRCh38_RPS19	6.68e-07	5.04e-07	0.636879	1	GRCh38_EDIL3	0.00115212	1.33e-05	0.0964882	0.405287
GRCh38_DDX46	6.76e-07	0.000145122	0.151252	1	GRCh38_BST2	0.00115649	4.9e-05	0.381046	0.730115
GRCh38_RPL27	7.02e-07	6.08e-07	0.744611	1	GRCh38_B2M	0.00132489	7.24e-05	0.248177	0.638453
GRCh38_RPS20	7.3e-07	7.57e-07	0.75117	1	GRCh38_DST	0.00142619	0.0461595	0.313422	0.122827
GRCh38_AAK1	7.37e-07	0.000435251	0.0264471	0.616243	GRCh38_LAMB3	0.00142885	1.45e-05	0.0942187	0.299636
GRCh38_GLS	7.81e-07	0.000289758	0.0538177	1	GRCh38_RPLP2	0.00158301	0.000488538	0.934282	1
GRCh38_RPL35	8.44e-07	5.92e-07	0.538345	1	GRCh38_RPS21	0.00159099	0.000111085	0.394605	0.804939
GRCh38_RPS5	1.28e-06	1.13e-06	0.701736	1	GRCh38_RPS4X	0.00182592	0.000521146	0.869406	1
GRCh38_RPL13A	1.38e-06	1.01e-06	0.518925	1	GRCh38_FTL	0.00197366	0.00032439	0.774029	0.561821
GRCh38_RPL28	1.52e-06	6.86e-07	0.446073	1	GRCh38_PRSS2	0.00215726	0.00011863	0.308698	0.734546
GRCh38_NEMF	1.57e-06	0.000681305	0.0383629	1	GRCh38_PDIA3	0.00223689	3.32e-05	0.115889	0.410703
GRCh38_RPL37	1.66e-06	8.8e-07	0.447183	1	GRCh38_RPL34	0.00225494	0.000628858	1	1
GRCh38_RNMT	1.69e-06	0.00065141	0.0258251	1	GRCh38_CYTOR	0.00242215	0.0382933	0.882319	0.140405
GRCh38_TPT1	2.18e-06	1.76e-06	0.631716	1	GRCh38_S100A6	0.00242916	0.000349798	0.609766	0.728453
GRCh38_RBMX	2.21e-06	0.000475609	0.0854009	1	GRCh38_IFI27	0.00247761	0.000406932	0.622352	1
GRCh38_RPS6	2.33e-06	1.84e-06	0.6045	1	GRCh38_CTSA	0.00264388	4.35e-05	0.139342	0.390334
GRCh38_RPL7	2.4e-06	1.84e-06	0.620354	1	GRCh38_APLP2	0.00264462	4.79e-05	0.120776	0.503213
GRCh38_TMSB10	2.48e-06	1.23e-06	0.375532	1	GRCh38_RPL39	0.00328298	0.000618072	0.815052	0.828105
GRCh38_HP1BP3	2.5e-06	0.000749113	0.0483746	1	GRCh38_GSN	0.00332457	0.000155823	0.317599	0.770848
GRCh38_RBM25	2.69e-06	0.0011199	0.027237	1	GRCh38_RPL3	0.00354872	0.000992804	0.794699	1
GRCh38_RPS25	3.73e-06	1.76e-06	0.442188	1	GRCh38_TMSB10	0.00366702	0.000733949	0.777356	0.954267
GRCh38_RPL12	4.01e-06	2.1e-06	0.508625	1	GRCh38_ACTB	0.0037115	0.000921649	0.773906	1
GRCh38_RPLP1	4.47e-06	3.04e-06	0.361138	1	GRCh38_RPS18	0.00419602	0.0011656	0.83799	0.823397
GRCh38_RPS8	4.83e-06	3.69e-06	0.761235	1	GRCh38_S100A10	0.0043238	0.000780495	0.68232	1
GRCh38_TRA2B	4.84e-06	0.00123464	0.0495151	1	GRCh38_COL6A1	0.0044345	6.12e-05	0.0941206	0.294576
GRCh38_RPS14	5.28e-06	3.14e-06	0.531613	1	GRCh38_RPS15	0.00478795	0.00190075	0.958442	1
GRCh38_RPL23A	6.35e-06	3.47e-06	0.537883	1	GRCh38_C9orf3	0.00487289	0.0791989	0.702087	0.161317
GRCh38_RPL38	6.91e-06	3.98e-06	0.493407	1	GRCh38_RPS27	0.00487679	0.00137211	0.889601	1
GRCh38_HNRNPDL	7.57e-06	0.0016226	0.0551981	1	GRCh38_L1CAM	0.00507675	9.29e-05	0.114369	0.39904
GRCh38_AKAP9	7.74e-06	0.00160978	0.0333388	1	GRCh38_PPIB	0.00530762	0.000210357	0.283947	0.609724
GRCh38_RPL37A	7.75e-06	3.87e-06	0.477784	1	GRCh38_RPL28	0.00533496	0.00168546	0.941532	0.731663
GRCh38_RPS10	7.77e-06	4.98e-06	0.549911	1	GRCh38_FAU	0.00534137	0.00151317	1	1
GRCh38_ATP5F1E	8.75e-06	5.07e-06	0.464596	1	GRCh38_RPL8	0.00541107	0.00225606	1	1
GRCh38_HNRNPA2B1	9.63e-06	0.00137485	0.111515	1	GRCh38_RPL18	0.00550808	0.00215476	0.992179	1
GRCh38_CD46	1.01e-05	0.00223769	0.0337591	1	GRCh38_F3	0.00552236	0.103822	0.327889	0.217401
GRCh38_RPS28	1.08e-05	4.99e-06	0.349619	1	GRCh38_ITM2B	0.00553272	0.000219191	0.21236	0.747071
GRCh38_RPS15A	1.18e-05	9.14e-06	0.672679	1	GRCh38_RPL36	0.00568119	0.00244808	0.994067	1
GRCh38_ATRX	1.19e-05	0.00257947	0.023856	1	GRCh38_RPL30	0.00582654	0.00186899	0.925511	0.773218
GRCh38_LGALS1	1.29e-05	1.47e-05	0.7807	1	GRCh38_CANX	0.0060157	0.000189106	0.165249	0.638818
GRCh38_SLC38A2	1.52e-05	0.0030061	0.0235177	1	GRCh38_EMP3	0.00613701	0.000725683	0.467707	0.981505
GRCh38_PTCD3	1.72e-05	0.00293076	0.0600275	1	GRCh38_RPS19	0.00689104	0.00244799	0.95573	0.795035
GRCh38_RPL19	1.85e-05	1.04e-05	0.471919	1	GRCh38_RPL18A	0.00708027	0.00298118	1	1
GRCh38_PUM3	1.91e-05	0.00278315	0.0624398	1	GRCh38_RPS12	0.00722365	0.00301091	1	1
GRCh38_TFPI	1.98e-05	0.00322017	0.036537	1	GRCh38_MACF1	0.00724267	0.123961	0.525828	0.174421
GRCh38_RPL13	2.16e-05	1.16e-05	0.286748	1	GRCh38_RPS27A	0.00750076	0.00240889	0.866449	1
GRCh38_RPL18	2.18e-05	1.3e-05	0.507049	1	GRCh38_RPLP1	0.00754878	0.00210162	0.869927	0.73836
GRCh38_RPS16	2.21e-05	1.26e-05	0.459065	1	GRCh38_RPL19	0.0076724	0.00380704	1	1
GRCh38_RPL41	2.69e-05	1.29e-05	0.25179	1	GRCh38_LGALS1	0.00778115	0.00306967	0.887551	1
GRCh38_SMG1	3.19e-05	0.00485969	0.0542553	1	GRCh38_CTSZ	0.00881745	0.000291291	0.203555	0.521646
GRCh38_RPS15	3.39e-05	1.71e-05	0.453454	1	GRCh38_RPS5	0.00946049	0.00481277	1	1
GRCh38_GOLGB1	3.47e-05	0.00469398	0.0334663	1	GRCh38_KRT18	0.00960355	0.00331055	0.993741	1
GRCh38_EEF1A1	3.5e-05	2.78e-05	0.429259	1	GRCh38_TNC	0.00964212	0.000204441	0.106418	0.389552
GRCh38_RPS11	3.57e-05	1.94e-05	0.506883	1	GRCh38_PTMA	0.0106099	0.0017422	0.671741	0.87063
GRCh38_ANKRD11	3.67e-05	0.00500699	0.0462549	1	GRCh38_RPL13A	0.01063	0.00338742	0.850109	1
GRCh38_DST	3.73e-05	0.00451388	0.0635408	1	GRCh38_FTH1	0.0107011	0.0031098	0.893685	0.990601
GRCh38_SF3B1	3.81e-05	0.00494612	0.0473196	1	GRCh38_RPL11	0.0110315	0.00296767	0.867151	0.687195
GRCh38_SVIL	3.85e-05	0.00453302	0.0613294	1	GRCh38_TMEM59	0.0110793	0.000752534	0.359409	0.814318
GRCh38_CDC37	4.03e-05	0.00524294	0.0304477	1	GRCh38_ATP1A1	0.0114056	0.000415218	0.247697	0.463745
GRCh38_DUSP6	4.15e-05	0.00382054	0.0697572	1	GRCh38_CALR	0.011817	0.000475416	0.240939	0.549067
GRCh38_RPS23	5.14e-05	2.85e-05	0.583605	1	GRCh38_PPP1R14B	0.0120748	0.0028524	0.973903	0.881195
GRCh38_LRRFIP1	5.67e-05	0.00646402	0.0585876	1	GRCh38_RPS23	0.0121938	0.00421981	0.887551	0.883325
GRCh38_RPS3	5.94e-05	4.11e-05	0.543264	1	GRCh38_ATP5F1E	0.0128543	0.00422935	0.992637	1
GRCh38_HNRNPA3	6.52e-05	0.00646402	0.0631497	1	GRCh38_CD151	0.0130818	0.000862149	0.409945	0.676029
GRCh38_MTRNR2L12	6.93e-05	1.71e-05	0.0973528	1	GRCh38_NPC2	0.0135494	0.0017422	0.573493	1
GRCh38_F3	7.01e-05	0.00559781	0.0847258	1	GRCh38_ITGB1	0.0139746	0.000483538	0.109388	0.486343
GRCh38_RPS26	7.73e-05	4.02e-05	0.499779	1	GRCh38_TMSB4X	0.0143758	0.00204473	0.588416	0.580272
GRCh38_JMJD1C	8.72e-05	0.0102049	0.0292547	1	GRCh38_RPL7A	0.0154748	0.00832251	1	0.88433
GRCh38_IER3	9.19e-05	0.00601179	0.218551	1	GRCh38_PSMA7	0.015602	0.00550411	1	1
GRCh38_RPS9	9.61e-05	5.89e-05	0.559659	1	GRCh38_RPS3	0.0156254	0.00795751	1	1
GRCh38_RPL22	0.000120728	5.11e-05	0.354695	1	GRCh38_RPL35A	0.0168682	0.00604959	0.910589	1
GRCh38_C1orf52	0.00012677	0.0117716	0.050177	1	GRCh38_RPS6	0.0169323	0.0071654	0.956189	1
GRCh38_RPS24	0.000134918	6.28e-05	0.384994	1	GRCh38_RPS2	0.0171122	0.00488386	0.841601	1
GRCh38_ENPP1	0.000137562	0.00689644	0.221491	1	GRCh38_VIM	0.0174131	0.00393043	0.669695	0.847088
GRCh38_MT-ND4L	0.000151407	3.75e-05	0.158988	1	GRCh38_SLC38A2	0.0177057	0.218005	0.536217	0.178747
GRCh38_KLF6	0.000156797	0.0164875	0.0196539	1	GRCh38_NACA	0.0193537	0.00606206	0.997777	1
GRCh38_MAP4K4	0.000158549	0.0140034	0.0396518	1	GRCh38_RPS3A	0.0205434	0.00858535	1	1
GRCh38_VCL	0.000170581	0.0145578	0.049291	1	GRCh38_RPL35	0.0205486	0.00751839	0.926179	1
GRCh38_TAF1D	0.00017287	0.0175379	0.037647	0.927905	GRCh38_NDRG1	0.0206538	0.193025	0.700901	0.29027
GRCh38_RPS7	0.00017292	8.7e-05	0.497857	1	GRCh38_RPL37A	0.0208309	0.0061415	0.835812	1
GRCh38_ATP5MG	0.000178275	0.000111718	0.516384	1	GRCh38_TXN	0.0209516	0.00557062	0.883013	1
GRCh38_CHCHD2	0.000193613	0.000125428	0.654867	1	GRCh38_RPS14	0.0211312	0.00851229	1	1
GRCh38_PLCG2	0.000206474	0.000202722	0.550722	1	GRCh38_RPL29	0.0212986	0.00938912	1	0.994165
GRCh38_RPL8	0.000223971	0.00011564	0.413537	1	GRCh38_HSPA5	0.021946	0.00102764	0.230143	0.557089
GRCh38_HMGCS1	0.000224535	0.0200163	0.0221432	1	GRCh38_SON	0.021956	0.199005	0.756398	0.224424
GRCh38_MTCH1	0.000245809	0.015125	0.0878719	1	GRCh38_RPL24	0.0222876	0.0113102	0.996548	1
GRCh38_FAU	0.000254344	0.00017301	0.67396	1	GRCh38_RPL13	0.0232693	0.00905181	0.993481	0.769374
GRCh38_MT-ATP8	0.000258948	6.53e-05	0.181251	1	GRCh38_PRSS23	0.0235775	0.00112468	0.195502	0.624583
GRCh38_EEF1B2	0.000278106	0.000189991	0.630425	1	GRCh38_ZFP36L1	0.0252484	0.245497	0.648133	0.179879
GRCh38_RPL14	0.000286565	0.000137969	0.51105	1	GRCh38_RPS9	0.0257181	0.00817754	0.900124	1
GRCh38_TTC3	0.000287326	0.0169482	0.10412	1	GRCh38_RPL27	0.0262024	0.00978239	1	1
GRCh38_RPS4X	0.00029852	0.000166157	0.441939	1	GRCh38_P4HB	0.0263313	0.00138557	0.291794	0.500017
GRCh38_RPS27A	0.000298555	0.00015826	0.445346	1	GRCh38_GAPDH	0.0276708	0.00866317	0.843028	1
GRCh38_DNAJC10	0.000312939	0.0173014	0.118651	1	GRCh38_LGALS3	0.0280363	0.00579138	0.703876	1
GRCh38_RPL7A	0.000340963	0.00022856	0.616437	1	GRCh38_RPL27A	0.0283307	0.0119775	0.934744	1
GRCh38_RABGGTB	0.000346621	0.0276367	0.0334086	1	GRCh38_RPL26	0.0291772	0.0114907	0.954626	1
GRCh38_ZFP36L1	0.000368978	0.0146101	0.180488	1	GRCh38_RPS28	0.0293819	0.0116465	0.996548	1
GRCh38_COX7C	0.000391795	0.000207577	0.379974	1	GRCh38_RPL15	0.0296881	0.0085308	0.802701	1
GRCh38_RPS2	0.000446963	0.000276459	0.57402	1	GRCh38_ERP29	0.0297653	0.00168538	0.336071	0.457608
GRCh38_FAT1	0.000494462	0.0335734	0.0332505	1	GRCh38_RPL9	0.0299825	0.0101632	1	0.96539
GRCh38_RPL4	0.000503514	0.000272696	0.454182	1	GRCh38_RPS16	0.0318751	0.0109287	0.864811	1
GRCh38_RPSA	0.000509773	0.000276125	0.468861	1	GRCh38_RPL41	0.0341343	0.0101768	0.861029	0.703552
GRCh38_UQCRB	0.000530945	0.000320936	0.43812	1	GRCh38_RPL23A	0.0356262	0.00975839	0.909279	1
GRCh38_RPL15	0.000552277	0.000298273	0.455863	1	GRCh38_RPS8	0.0372169	0.0127176	0.944273	0.962418
GRCh38_SNRPD2	0.000583591	0.000318218	0.625562	1	GRCh38_RPL32	0.040365	0.0172143	1	1
GRCh38_ARHGAP5	0.000605258	0.0356551	0.00817036	1	GRCh38_RACK1	0.0408222	0.0176516	0.993741	1
GRCh38_RPL23	0.000641409	0.000465812	0.617944	1	GRCh38_CLIC1	0.0455072	0.0139502	0.904575	1
GRCh38_S100A10	0.000667697	0.000360386	0.456324	1	GRCh38_ITGA6	0.0464417	0.00155432	0.0761736	0.410279
GRCh38_SEC61G	0.00076363	0.000396104	0.39272	1	GRCh38_LMNA	0.0468052	0.00908144	0.712786	1
GRCh38_SRRM2	0.000773176	0.0414186	0.0663234	1	GRCh38_ISG15	0.0474374	0.011345	0.823554	1
GRCh38_HNRNPU	0.000785109	0.0315407	0.108744	1	GRCh38_PODXL	0.0499133	0.00191806	0.157174	0.293833
GRCh38_TRIO	0.000813542	0.0341117	0.0729729	1	GRCh38_RPS13	0.050836	0.0259534	1	1
GRCh38_RPL6	0.000825485	0.000537074	0.508891	1	GRCh38_PTTG1IP	0.0510491	0.00444367	0.32836	0.739835
GRCh38_BTF3	0.000869534	0.000489237	0.692555	1	GRCh38_CAST	0.0513208	0.330722	0.728342	0.33925
GRCh38_ITGA3	0.000905674	0.0438558	0.0689306	1	GRCh38_GAS6	0.0549383	0.00374263	0.332679	0.454838
GRCh38_RPL10	0.000920759	0.000454657	0.468323	1	GRCh38_FLNA	0.0558992	0.00634858	0.523185	0.687894
GRCh38_FEZ2	0.00108086	0.0546832	0.0397411	1	GRCh38_RPS29	0.0568858	0.013619	0.864223	0.917916
GRCh38_FTL	0.0012971	0.000622286	0.315991	1	GRCh38_TMBIM6	0.057502	0.00521033	0.409768	0.612211
GRCh38_COX6C	0.00132112	0.000880976	0.707316	1	GRCh38_CALU	0.0588289	0.00330233	0.207718	0.465725
GRCh38_DYNC1I2	0.00136256	0.0593177	0.0357049	1	GRCh38_THBS1	0.0620487	0.00298847	0.124927	0.494978
GRCh38_PLEC	0.00144062	0.0468781	0.0990545	1	GRCh38_RPS15A	0.0625205	0.0157451	0.906433	0.870395
GRCh38_NACA	0.00146611	0.000845081	0.520058	1	GRCh38_TAPBP	0.0677138	0.00386987	0.198151	0.445461
GRCh38_TOMM7	0.00153968	0.00077227	0.445102	1	GRCh38_MYL6	0.0684992	0.0261081	1	1
GRCh38_GAPDH	0.00157345	0.00121385	0.554263	1	GRCh38_PLAU	0.0728267	0.0043519	0.206788	0.449385
GRCh38_IDS	0.00164571	0.0581996	0.0926315	1	GRCh38_RTN4	0.0739205	0.00696598	0.338096	0.68905
GRCh38_HMGN1	0.00165847	0.0477025	0.180138	1	GRCh38_RPSA	0.0742642	0.0284416	0.978573	0.943923
GRCh38_RACK1	0.00166665	0.00100008	0.515372	1	GRCh38_TPT1	0.0743737	0.0192571	0.870269	0.944843
GRCh38_SNU13	0.00170031	0.000719101	0.392431	1	GRCh38_NAP1L1	0.0759089	0.323387	0.849756	0.709084
GRCh38_TPR	0.00172119	0.0628114	0.0910555	1	GRCh38_RPL10	0.0785514	0.0278985	0.970596	0.581447
GRCh38_PFDN5	0.00184809	0.000780601	0.383369	1	GRCh38_RPS7	0.0805377	0.0265789	0.876633	0.948932
GRCh38_RPS21	0.00187254	0.000837263	0.380968	1	GRCh38_EEF1A1	0.0823973	0.0280019	0.812403	0.833364
GRCh38_MACF1	0.00191943	0.0647649	0.0848483	1	GRCh38_RPL14	0.0829892	0.0314472	0.972629	0.913948
GRCh38_RPL11	0.00196173	0.000904602	0.356306	1	GRCh38_RPL21	0.0878013	0.0329665	1	1
GRCh38_PLOD2	0.00200464	0.0778184	0.0477139	1	GRCh38_KRT7	0.0927824	0.0234699	0.848591	0.903197
GRCh38_ARHGAP29	0.00204486	0.0728666	0.042356	1	GRCh38_RPL22	0.0955444	0.0292217	0.900855	1
GRCh38_FTH1	0.00207161	0.0011618	0.409828	1	GRCh38_PLEC	0.0957307	0.00707152	0.251495	0.476724
GRCh38_RPLP0	0.00220175	0.00147811	0.531863	1	GRCh38_ACTG1	0.102473	0.0359169	0.820681	1
GRCh38_SON	0.00223635	0.0823546	0.0563188	1	GRCh38_RPS25	0.111799	0.0340648	0.952552	0.88621
GRCh38_MBNL1	0.00225415	0.0745314	0.0668908	1	GRCh38_RPL23	0.114479	0.0562808	1	1
GRCh38_KTN1	0.00249166	0.0705483	0.115773	1	GRCh38_ITGA3	0.116751	0.00590053	0.220727	0.120095
GRCh38_PXDN	0.00250045	0.0841124	0.0481586	1	GRCh38_MT2A	0.127146	0.0420235	0.915834	0.769816
GRCh38_RPL5	0.00251264	0.00151316	0.510038	1	GRCh38_HMGB1	0.131979	0.489978	0.802707	0.686068
GRCh38_PODXL	0.00251481	0.0660749	0.121295	1	GRCh38_CD46	0.145057	0.764506	0.321156	0.173378
GRCh38_RPL10A	0.00251854	0.00139413	0.481537	1	GRCh38_CAV1	0.16529	0.0301933	0.589032	0.754831
GRCh38_PPFIBP1	0.00261147	0.0745909	0.128063	1	GRCh38_RPLP0	0.173782	0.100223	1	1
GRCh38_EIF3E	0.00268442	0.00164616	0.565069	1	GRCh38_NORAD	0.176177	0.726598	0.591241	0.267457
GRCh38_NORAD	0.00277556	0.0756801	0.0622786	1	GRCh38_PMEPA1	0.179241	0.0208439	0.289999	0.389986
GRCh38_MMP14	0.00280711	0.062315	0.221405	1	GRCh38_RPL12	0.185499	0.0820859	0.961237	0.995742
GRCh38_ITGA2	0.00299377	0.0880529	0.0622786	1	GRCh38_TNFRSF12A	0.192953	0.0257983	0.462426	0.483077
GRCh38_MT2A	0.00315672	0.00135709	0.371912	1	GRCh38_RPS24	0.200499	0.0862219	0.972504	0.906527
GRCh38_ASPH	0.00315916	0.0789128	0.0984236	1	GRCh38_RPL5	0.214312	0.100379	0.992062	0.992761
GRCh38_NDUFA4	0.00318083	0.00239341	0.863629	1	GRCh38_HSP90AB1	0.215411	0.0795092	0.734475	1
GRCh38_ATP2B1	0.00356687	0.0920889	0.11485	1	GRCh38_UBC	0.222745	0.0622827	0.598762	0.953059
GRCh38_TMSB4X	0.00365143	0.00181377	0.38445	1	GRCh38_HSP90AA1	0.22407	0.0925039	0.709027	1
GRCh38_ELK3	0.00370254	0.0912906	0.10734	1	GRCh38_KTN1	0.231354	0.766786	0.70154	0.360025
GRCh38_U2SURP	0.00378633	0.114139	0.0468592	1	GRCh38_NPM1	0.236148	0.125005	1	1
GRCh38_PRRC2C	0.00381765	0.0924166	0.153251	1	GRCh38_SERPINE1	0.252571	0.0181825	0.0811099	0.321912
GRCh38_ATP5MC2	0.00419752	0.00171667	0.276061	1	GRCh38_ZFAS1	0.2645	0.0776102	0.841625	0.750339
GRCh38_SH3GLB1	0.00425418	0.101798	0.111893	1	GRCh38_HSP90B1	0.285489	0.0339514	0.152029	0.409264
GRCh38_YBX1	0.00429113	0.00379185	0.756893	1	GRCh38_TUBB	0.297878	0.0925791	0.807494	0.834837
GRCh38_ZFAS1	0.00486068	0.00206077	0.303535	1	GRCh38_ENO1	0.305672	0.161879	0.897072	1
GRCh38_TXN	0.00493835	0.0033576	0.622464	1	GRCh38_PKM	0.309941	0.089491	0.766602	0.776073
GRCh38_UQCRH	0.00521673	0.00267155	0.342419	1	GRCh38_RPL6	0.312113	0.193629	1	1
GRCh38_RPL3	0.00654974	0.00464723	0.582653	1	GRCh38_TGFBI	0.321288	0.0510892	0.338843	0.562939
GRCh38_PFN1	0.00679419	0.00467105	0.504006	1	GRCh38_ANXA1	0.33198	0.124478	0.826895	1
GRCh38_SOX4	0.00722369	0.175665	0.0372773	1	GRCh38_CALM2	0.376699	0.131574	0.790965	0.929976
GRCh38_NRP1	0.00740615	0.130968	0.117764	1	GRCh38_EEF1D	0.387858	0.16271	0.981385	0.839629
GRCh38_NPM1	0.00866809	0.00486777	0.480289	1	GRCh38_MTDH	0.414682	0.101064	0.485635	0.780718
GRCh38_ATP5MD	0.00877236	0.0056613	0.636252	1	GRCh38_RPL37	0.446113	0.20728	0.896158	0.836227
GRCh38_CFL1	0.00886589	0.00553035	0.417419	1	GRCh38_EIF1	0.473299	0.152974	0.741947	0.722278
GRCh38_PHLDA1	0.00923709	0.189504	0.0390244	1	GRCh38_FLNB	0.515451	0.959477	0.470117	0.37038
GRCh38_HSP90B1	0.00999453	0.179403	0.105937	1	GRCh38_PLCG2	0.524955	0.642681	1	1
GRCh38_CENPF	0.011297	0.179403	0.157569	1	GRCh38_CD44	0.535294	0.101643	0.308221	0.411419
GRCh38_FN1	0.0114067	0.168217	0.109148	1	GRCh38_ANXA2	0.535294	0.240123	0.721528	0.946754
GRCh38_CYR61	0.0119615	0.178183	0.155137	1	GRCh38_SLC2A1	0.588492	0.103812	0.197498	0.323326
GRCh38_MYL6	0.0122113	0.00698205	0.373711	1	GRCh38_TNFSF10	0.597787	0.178486	0.411672	0.813877
GRCh38_PPIA	0.0123587	0.00829913	0.450466	1	GRCh38_LDHA	0.611587	0.281703	0.667627	0.996102
GRCh38_ARPC3	0.0130993	0.00752669	0.316358	1	GRCh38_H3F3B	0.689539	0.274354	0.731849	0.648735
GRCh38_COX6A1	0.0145598	0.00684148	0.289351	1	GRCh38_DYNC1H1	0.824228	0.65081	0.504027	0.487276
GRCh38_MT1E	0.0145873	0.00599543	0.302165	1	GRCh38_TXNIP	0.854761	0.283075	0.387662	0.530522
GRCh38_HMGA1	0.0149575	0.00829873	0.47832	1	GRCh38_PABPC1	0.878341	0.371217	0.759309	0.427568
GRCh38_LDHB	0.0151997	0.0124708	0.659857	1	GRCh38_AHNAK	0.92697	0.527788	0.336058	0.426877
GRCh38_STC1	0.0153496	0.229686	0.0810184	1	GRCh38_RPL10A	0.996407	0.631802	0.852677	0.925115
GRCh38_OST4	0.0161528	0.00868901	0.537845	1	GRCh38_YWHAZ	1	0.635813	0.780334	0.618257
GRCh38_RSRC2	0.016531	0.268209	0.10127	1
GRCh38_TAGLN2	0.0169776	0.0121501	0.602354	1
GRCh38_ERRFI1	0.0178335	0.25805	0.0781927	1
GRCh38_SRRM1	0.0209394	0.269468	0.102174	1
GRCh38_FRMD6	0.0211674	0.30474	0.0400974	1
GRCh38_CYTOR	0.0214525	0.320143	0.0638792	1
GRCh38_PRDX1	0.0221777	0.0167917	0.556145	1
GRCh38_GPX4	0.0233252	0.0119708	0.275787	1
GRCh38_PFDN2	0.0254229	0.0122951	0.258989	1
GRCh38_RPL36AL	0.0260375	0.0158644	0.406832	1
GRCh38_RPL36A	0.0260408	0.0122983	0.357644	1
GRCh38_SPCS3	0.0273191	0.319933	0.140892	1
GRCh38_TOP2A	0.0277412	0.321292	0.108616	1
GRCh38_TBCA	0.0282555	0.0150906	0.270845	1
GRCh38_PTMA	0.030565	0.0174379	0.343416	1
GRCh38_CLIC1	0.0306457	0.0243053	0.631756	1
GRCh38_COX4I1	0.030813	0.0252672	0.603638	1
GRCh38_PGAM1	0.0317211	0.0187709	0.570547	1
GRCh38_APP	0.0317599	0.369746	0.0672557	1
GRCh38_HSP90AA1	0.0332482	0.0205536	0.56957	1
GRCh38_S100A6	0.0334747	0.0183606	0.331003	1
GRCh38_PLAU	0.034138	0.339757	0.186941	1
GRCh38_RTRAF	0.0353281	0.0236226	0.521443	1
GRCh38_ATP5MC3	0.035584	0.0268386	0.545739	1
GRCh38_EGFR	0.0359461	0.350888	0.0486167	1
GRCh38_EIF4A2	0.0362003	0.413264	0.072534	1
GRCh38_ENO1	0.0363309	0.0248931	0.504566	1
GRCh38_SRP14	0.0381809	0.0212691	0.410524	1
GRCh38_LAMB3	0.0429551	0.382036	0.179799	1
GRCh38_GNG5	0.0476618	0.0350177	0.553844	1
GRCh38_H3F3A	0.0481159	0.0390995	0.666146	1
GRCh38_DSTN	0.0518134	0.0314937	0.444777	1
GRCh38_PSMA7	0.054949	0.0305727	0.454254	1
GRCh38_MYL12B	0.0565851	0.031426	0.348367	1
GRCh38_HSPA8	0.0589095	0.0371555	0.461461	1
GRCh38_DYNC1H1	0.0600289	0.47043	0.146541	1
GRCh38_ACTG1	0.0620973	0.0427471	0.449722	1
GRCh38_DYNLL1	0.0623249	0.0434837	0.485213	1
GRCh38_CTGF	0.0635657	0.433318	0.14889	1
GRCh38_TPI1	0.0660916	0.0439817	0.380472	1
GRCh38_ACTB	0.0685828	0.0505648	0.456863	1
GRCh38_NEDD8	0.0697744	0.0433285	0.455919	1
GRCh38_CAST	0.0731589	0.520153	0.126739	1
GRCh38_PRKDC	0.0780147	0.520153	0.190664	1
GRCh38_AKAP12	0.0807878	0.491681	0.273224	1
GRCh38_HSPB1	0.085503	0.0391275	0.150035	1
GRCh38_S100A11	0.0856916	0.0645242	0.444057	1
GRCh38_S100A16	0.087249	0.0573026	0.504801	1
GRCh38_RAN	0.088906	0.0731599	0.742126	1
GRCh38_TUBA1B	0.0939769	0.0680886	0.368443	1
GRCh38_PRELID1	0.0986058	0.0603028	0.498569	1
GRCh38_IQGAP1	0.100723	0.63714	0.103132	1
GRCh38_EEF1D	0.101269	0.0531434	0.200525	1
GRCh38_HSP90AB1	0.103847	0.0785973	0.578519	1
GRCh38_CD44	0.103847	0.57491	0.211632	1
GRCh38_P4HA1	0.109021	0.67595	0.0778609	1
GRCh38_PSAP	0.111509	0.66874	0.119678	1
GRCh38_HINT1	0.115478	0.0767548	0.367684	1
GRCh38_ATP6V0E1	0.115597	0.0814256	0.482841	1
GRCh38_ANXA2	0.121258	0.0801129	0.371879	1
GRCh38_EEF2	0.124233	0.0949663	0.377626	1
GRCh38_APLP2	0.128408	0.687799	0.135841	1
GRCh38_SRSF3	0.133571	0.654163	0.178968	1
GRCh38_EIF5B	0.135237	0.6603	0.173819	1
GRCh38_SEC62	0.141114	0.722942	0.148496	1
GRCh38_HSPA5	0.146046	0.709536	0.20777	1
GRCh38_TMA7	0.149383	0.0871527	0.258768	1
GRCh38_OAZ1	0.15139	0.0992759	0.41027	1
GRCh38_FXR1	0.15346	0.757493	0.109347	1
GRCh38_VDAC1	0.154936	0.0962189	0.422704	1
GRCh38_ATP1A1	0.155606	0.722942	0.17245	1
GRCh38_SELENOS	0.15754	0.788104	0.0786196	1
GRCh38_DDX21	0.161863	0.719702	0.212826	1
GRCh38_H2AFZ	0.165405	0.161276	0.585426	1
GRCh38_TUBB	0.172383	0.143727	0.59995	1
GRCh38_LDHA	0.18268	0.113496	0.340145	1
GRCh38_TM9SF3	0.183246	0.785027	0.13546	1
GRCh38_SLC2A1	0.184527	0.780087	0.14348	1
GRCh38_HNRNPC	0.18583	0.742201	0.163807	1
GRCh38_PTTG1IP	0.187774	0.723162	0.324572	1
GRCh38_SQSTM1	0.191415	0.790975	0.117776	1
GRCh38_LMAN1	0.191706	0.7611	0.2163	1
GRCh38_MT-ND6	0.198673	0.863555	0.0831948	1
GRCh38_MLEC	0.199813	0.802471	0.1847	1
GRCh38_UBB	0.202528	0.128322	0.248993	1
GRCh38_EIF1	0.20471	0.119085	0.277903	1
GRCh38_CD59	0.210518	0.74502	0.338762	1
GRCh38_RTN4	0.219171	0.86996	0.123405	1
GRCh38_ENY2	0.225652	0.866263	0.170217	1
GRCh38_MT-ND5	0.231595	0.105142	0.121519	1
GRCh38_VDAC2	0.256823	0.203585	0.586276	1
GRCh38_ITGB1	0.263014	0.871975	0.205094	1
GRCh38_PPP1R14B	0.266322	0.198412	0.512839	1
GRCh38_PHLDA2	0.284724	0.192414	0.345853	1
GRCh38_SLC25A3	0.287214	0.222177	0.497842	1
GRCh38_YWHAE	0.30633	0.215213	0.423969	1
GRCh38_HSPD1	0.312869	0.916407	0.251002	1
GRCh38_LAMTOR5	0.316612	0.169521	0.182636	1
GRCh38_DAD1	0.318977	0.233953	0.515251	1
GRCh38_VIM	0.334675	0.255145	0.190001	1
GRCh38_PDIA3	0.344954	1	0.134814	1
GRCh38_SPINT2	0.349281	1	0.138504	1
GRCh38_NUCKS1	0.349752	0.27486	0.454254	1
GRCh38_ERO1A	0.361465	1	0.22717	1
GRCh38_CANX	0.363947	1	0.136685	1
GRCh38_HLA-A	0.39753	1	0.225124	1
GRCh38_CALR	0.401058	1	0.148896	1
GRCh38_AHNAK	0.402	1	0.108744	1
GRCh38_PDIA6	0.406886	1	0.115003	1
GRCh38_ERP29	0.414114	1	0.228696	1
GRCh38_SUB1	0.420205	0.318257	0.380378	1
GRCh38_GRN	0.423853	1	0.239384	1
GRCh38_PAEP	0.430229	1	0.118414	1
GRCh38_XRCC5	0.432173	1	0.286529	1
GRCh38_FLNA	0.437417	1	0.186839	1
GRCh38_NT5E	0.437423	1	0.36396	1
GRCh38_SERPINE1	0.437423	1	0.366289	1
GRCh38_PRSS23	0.441436	1	0.259335	1
GRCh38_MSN	0.453967	0.397769	0.40414	1
GRCh38_MTDH	0.479245	1	0.195232	1
GRCh38_NDRG1	0.481891	1	0.224044	1
GRCh38_MT-CO2	0.495576	1	0.0227973	0.405538
GRCh38_MT-CYB	0.503952	1	0.0250466	1
GRCh38_TMBIM6	0.526861	1	0.187848	1
GRCh38_GNAS	0.527598	0.401384	0.316314	1
GRCh38_HLA-B	0.529863	1	0.233231	1
GRCh38_EIF2S2	0.53097	0.435138	0.391415	1
GRCh38_MT-ND1	0.536297	1	0.0267826	1
GRCh38_B2M	0.539441	0.400432	0.242892	1
GRCh38_PGK1	0.541536	0.43088	0.333127	1
GRCh38_MT-CO3	0.558788	1	0.0229207	0.411419
GRCh38_HMGB1	0.562069	1	0.208117	1
GRCh38_YWHAB	0.566044	0.439879	0.342082	1
GRCh38_CALM1	0.575541	0.489339	0.458165	1
GRCh38_DNAJA1	0.576537	0.383964	0.165556	1
GRCh38_KIF5B	0.587192	1	0.302015	1
GRCh38_PKM	0.591586	0.49325	0.3931	1
GRCh38_BZW1	0.599651	0.444152	0.244557	1
GRCh38_TPM4	0.623631	0.522579	0.469234	1
GRCh38_TOMM20	0.633457	0.512397	0.43021	1
GRCh38_MT-ATP6	0.637004	1	0.0296	0.366465
GRCh38_MT-ND3	0.65937	1	0.0288044	1
GRCh38_BSG	0.662719	1	0.270635	1
GRCh38_CD9	0.668111	1	0.192659	1
GRCh38_CD81	0.670314	1	0.114112	1
GRCh38_UBC	0.674938	0.480212	0.248187	1
GRCh38_TMEM158	0.678484	1	0.222152	1
GRCh38_EMP3	0.681708	0.519051	0.303711	1
GRCh38_HSPE1	0.692389	0.538829	0.46438	1
GRCh38_NCL	0.692389	0.524428	0.322979	1
GRCh38_DNAJB1	0.693452	0.446775	0.108744	1
GRCh38_MYL12A	0.694565	1	0.260925	1
GRCh38_TM4SF1	0.702372	1	0.182925	1
GRCh38_CSDE1	0.725978	0.536311	0.293417	1
GRCh38_PPIB	0.734303	1	0.294139	1
GRCh38_MYH9	0.740407	1	0.395142	1
GRCh38_CST3	0.772686	0.624756	0.403907	1
GRCh38_PABPC1	0.77428	0.551935	0.195591	1
GRCh38_IGFBP7	0.781377	1	0.751782	1
GRCh38_LAPTM4A	0.792402	1	0.248693	1
GRCh38_BNIP3	0.805162	0.584423	0.316506	1
GRCh38_LMNA	0.808932	1	0.271554	1
GRCh38_MT-CO1	0.809134	0.493916	0.0248179	1
GRCh38_CD63	0.818255	1	0.276615	1
GRCh38_CCDC85B	0.846412	0.575088	0.1127	1
GRCh38_ANXA1	0.853113	0.64717	0.284854	1
GRCh38_MT-ND2	0.858349	0.524428	0.0318218	1
GRCh38_BCAP31	0.899615	0.974098	0.279739	1
GRCh38_DEK	0.922903	1	0.559269	1
GRCh38_TPM3	0.924084	0.9688	0.331454	1
GRCh38_ITM2B	0.928511	0.974741	0.325201	1
GRCh38_MT-ND4	0.953787	0.839782	0.0317969	1
GRCh38_CYBA	0.955793	0.929315	0.229167	1
GRCh38_CALM2	0.956099	0.983081	0.303897	1
GRCh38_NAP1L1	0.957267	0.689372	0.163943	1
GRCh38_SERBP1	1	0.90672	0.41297	1
GRCh38_ARPC2	1	0.734265	0.199266	1
GRCh38_SSR3	1	0.810574	0.441291	1
GRCh38_PSMD2	1	0.835457	0.390914	1
GRCh38_YWHAZ	1	0.915185	0.379977	1
GRCh38_HNRNPK	1	0.892662	0.234422	1
GRCh38_HNRNPA1	1	0.913397	0.390631	1
GRCh38_HSPH1	1	0.798356	0.153649	1
GRCh38_H3F3B	1	0.871616	0.192537	1
